# Supplementary material for: 2-Amino-6-[(2,6-dichloro­phen­yl)imino]-3-oxocyclo­hexa-1,4-dienecarbaldehyde
Source: Acta Crystallogr Sect E Struct Rep Online. 2011 Oct 22;67(Pt 11):o3022–3. doi: 10.1107/S1600536811042619 (PMC3247420; doi:10.1107/S1600536811042619)
Supplement: Supplementary file 1 [file e-67-o3022-sup1.cif]

##############################################################################
#                                                                            #
# This CIF contains the data in a paper accepted for publication in          #
# Acta Crystallographica Section E. It conforms to the requirements of       #
# Notes for Authors for Acta Crystallographica Section E, and has been       #
# peer reviewed under the auspices of the IUCr Commission on Journals.       #
#                                                                            #
# Full details of the Crystallographic Information File format               #
# are given in the paper "The Crystallographic Information File (CIF):       #
# a New Standard Archive File for Crystallography" by S. R. Hall, F. H.      #
# Allen and I. D. Brown [Acta Cryst. (1991), A47, 655-685].                  #
#                                                                            #
# The current version of the core CIF dictionary is obtainable from          #
# ftp://ftp.iucr.org/pub/cif_core.dic.                                       #
#                                                                            #
# Software is freely available for graphical display of the structure(s)     #
# in this CIF. For information consult the CIF software page                 #
# http://www.iucr.org/resources/cif/software.                                #
#                                                                            #
# This file may be used for bona fide research purposes within the           #
# scientific community so long as proper attribution is given to the journal # 
# article from which it was obtained.                                        #
#                                                                            #
##############################################################################
data_global
_journal_date_recd_electronic     2011-10-10
_journal_date_accepted     2011-10-14
_journal_name_full     'Acta Crystallographica, Section E'
_journal_year     2011
_journal_volume     67
_journal_issue     11
_journal_page_first     o3022
_journal_page_last     o3023
_journal_paper_category     QO
_journal_coeditor_code     TK2799
_publ_contact_author_name     'Filipe A. Almeida Paz'
_publ_contact_author_address
;
 Department of Chemistry
 University of Aveiro
 CICECO
 3810-193
 Aveiro
 Portugal
;
_publ_contact_author_email     filipe.paz@ua.pt
_publ_contact_author_fax     '+351 234 401470'
_publ_contact_author_phone     '+351 234 370200'
_publ_section_title
;
2-Amino-6-[(2,6-dichlorophenyl)imino]-3-oxocyclohexa-1,4-dienecarbaldehyde
;
loop_
    _publ_author_name
    _publ_author_footnote
    _publ_author_address
    'Neves, Cl\'audia M. B.' .
;
Department of Chemistry
University of Aveiro
QOPNA
3810-193 Aveiro
Portugal
;
    'Fernandes, Jos\'e A.' .
;
Department of Chemistry
University of Aveiro
CICECO
3810-193 Aveiro
Portugal
;
    'Sim\~oes, M\'ario M. Q.' .
;
Department of Chemistry
University of Aveiro
QOPNA
3810-193 Aveiro
Portugal
;
    'Neves, M. Gra\,ca P. M. S.' .
;
Department of Chemistry
University of Aveiro
QOPNA
3810-193 Aveiro
Portugal
;
    'Cavaleiro, Jos\'e A. S.' .
;
Department of Chemistry
University of Aveiro
QOPNA
3810-193 Aveiro
Portugal
;
    'Almeida Paz, Filipe A.' .
;
Department of Chemistry
University of Aveiro
CICECO
3810-193 Aveiro
Portugal
;
data_I
_chemical_name_systematic
;
2-Amino-6-[(2,6-dichlorophenyl)imino]-3-oxocyclohexa-1,4-dienecarbaldehyde
;
_chemical_name_common     ?
_chemical_formula_moiety     'C13 H8 Cl2 N2 O2'
_chemical_formula_sum     'C13 H8 Cl2 N2 O2'
_chemical_formula_weight     295.11
_chemical_melting_point     ?
_symmetry_cell_setting     monoclinic
_symmetry_space_group_name_H-M     'P 21/c'
_symmetry_space_group_name_Hall     '-P 2ybc'
loop_
    _symmetry_equiv_pos_as_xyz
    'x, y, z'
    '-x, y+1/2, -z+1/2'
    '-x, -y, -z'
    'x, -y-1/2, z-1/2'
_cell_length_a     17.1738(14)
_cell_length_b     10.5718(8)
_cell_length_c     14.1457(11)
_cell_angle_alpha     90.00
_cell_angle_beta     101.192(5)
_cell_angle_gamma     90.00
_cell_volume     2519.4(3)
_cell_formula_units_Z     8
_cell_measurement_reflns_used     5810
_cell_measurement_theta_min     2.42
_cell_measurement_theta_max     25.31
_cell_measurement_temperature     150(2)
_exptl_crystal_description     Plate
_exptl_crystal_colour     Red
_exptl_crystal_size_max     0.07
_exptl_crystal_size_mid     0.04
_exptl_crystal_size_min     0.01
_exptl_crystal_density_diffrn     1.556
_exptl_crystal_density_meas     ?
_exptl_crystal_density_method     'not measured'
_exptl_crystal_F_000     1200
_exptl_absorpt_coefficient_mu     0.513
_exptl_absorpt_correction_type     multi-scan
_exptl_absorpt_process_details
;
(SADABS; Sheldrick, 1997)
;
_exptl_absorpt_correction_T_min     0.9650
_exptl_absorpt_correction_T_max     0.9949
_exptl_special_details
;
;
_diffrn_ambient_temperature     150(2)
_diffrn_radiation_type     MoK\a
_diffrn_radiation_wavelength     0.71073
_diffrn_radiation_source     'fine-focus sealed tube'
_diffrn_radiation_monochromator     graphite
_diffrn_measurement_device_type     'Bruker X8 KappaCCD APEXII'
_diffrn_measurement_method     '\w and \f scans'
_diffrn_detector_area_resol_mean     ?
_diffrn_reflns_number     24324
_diffrn_reflns_av_R_equivalents     0.0400
_diffrn_reflns_av_sigmaI/netI     0.0320
_diffrn_reflns_theta_min     3.52
_diffrn_reflns_theta_max     25.35
_diffrn_reflns_theta_full     25.35
_diffrn_measured_fraction_theta_max     0.997
_diffrn_measured_fraction_theta_full     0.997
_diffrn_reflns_limit_h_min     -20
_diffrn_reflns_limit_h_max     20
_diffrn_reflns_limit_k_min     -12
_diffrn_reflns_limit_k_max     11
_diffrn_reflns_limit_l_min     -16
_diffrn_reflns_limit_l_max     17
_diffrn_standards_number     0
_diffrn_standards_interval_count     .
_diffrn_standards_interval_time     .
_diffrn_standards_decay_%     ?
_refine_special_details
;
Refinement of <i>F</i>^2^ against ALL reflections. The weighted <i>R</i>-factor
<i>wR</i> and goodness of fit <i>S</i> are based on <i>F</i>^2^, conventional
<i>R</i>-factors <i>R</i> are based on <i>F</i>, with <i>F</i> set to zero for
negative <i>F</i>^2^. The threshold expression of <i>F</i>^2^ >
\s(<i>F</i>^2^) is used only for calculating <i>R</i>-factors(gt) <i>etc</i>.
and is not relevant to the choice of reflections for refinement.
<i>R</i>-factors based on <i>F</i>^2^ are statistically about twice as large
as those based on <i>F</i>, and <i>R</i>- factors based on ALL data will be
even larger.
;
_reflns_number_total     4600
_reflns_number_gt     3466
_reflns_threshold_expression     I>2\s(I)
_refine_ls_structure_factor_coef     Fsqd
_refine_ls_matrix_type     full
_refine_ls_R_factor_all     0.0538
_refine_ls_R_factor_gt     0.0323
_refine_ls_wR_factor_gt     0.0751
_refine_ls_wR_factor_ref     0.0851
_refine_ls_goodness_of_fit_ref     1.021
_refine_ls_restrained_S_all     1.025
_refine_ls_number_reflns     4600
_refine_ls_number_parameters     355
_refine_ls_number_restraints     6
_refine_ls_hydrogen_treatment     mixed
_refine_ls_weighting_scheme     calc
_refine_ls_weighting_details
         'calc w=1/[\s^2^(Fo^2^)+(0.0396P)^2^+1.1952P] where P=(Fo^2^+2Fc^2^)/3'
_atom_sites_solution_hydrogens     geom
_atom_sites_solution_primary     direct
_atom_sites_solution_secondary     difmap
_refine_ls_shift/su_max     0.001
_refine_ls_shift/su_mean     0.000
_refine_diff_density_max     0.242
_refine_diff_density_min     -0.243
_refine_ls_extinction_method     none
_refine_ls_extinction_coef     ?
loop_
    _atom_type_symbol
    _atom_type_description
    _atom_type_scat_dispersion_real
    _atom_type_scat_dispersion_imag
    _atom_type_scat_source
    'C' 'C' 0.0033 0.0016
                         'International Tables Vol C Tables 4.2.6.8 and 6.1.1.4'
    'H' 'H' 0.0000 0.0000
                         'International Tables Vol C Tables 4.2.6.8 and 6.1.1.4'
    'N' 'N' 0.0061 0.0033
                         'International Tables Vol C Tables 4.2.6.8 and 6.1.1.4'
    'O' 'O' 0.0106 0.0060
                         'International Tables Vol C Tables 4.2.6.8 and 6.1.1.4'
    'Cl' 'Cl' 0.1484 0.1585
                         'International Tables Vol C Tables 4.2.6.8 and 6.1.1.4'
_computing_data_collection     'APEX2 (Bruker, 2006)'
_computing_cell_refinement     'SAINT-Plus (Bruker, 2005)'
_computing_data_reduction     'SAINT-Plus (Bruker, 2005)'
_computing_structure_solution     'SHELXTL (Sheldrick, 2008)'
_computing_structure_refinement     'SHELXTL (Sheldrick, 2008)'
_computing_molecular_graphics     'DIAMOND (Brandenburg, 2009)'
_computing_publication_material     'SHELXTL (Sheldrick, 2008)'
loop_
    _atom_site_type_symbol
    _atom_site_label
    _atom_site_fract_x
    _atom_site_fract_y
    _atom_site_fract_z
    _atom_site_U_iso_or_equiv
    _atom_site_adp_type
    _atom_site_calc_flag
    _atom_site_refinement_flags
    _atom_site_occupancy
    _atom_site_symmetry_multiplicity
    _atom_site_disorder_assembly
    _atom_site_disorder_group
    Cl Cl1 0.49916(4) 0.47039(5) 0.65986(4) 0.03327(15) Uani d . 1 1 . .
    Cl Cl2 0.26299(4) 0.18196(7) 0.74680(4) 0.04150(17) Uani d . 1 1 . .
    Cl Cl3 -0.05691(3) 0.62367(6) 0.53847(4) 0.03368(16) Uani d . 1 1 . .
    Cl Cl4 0.12169(4) 0.98217(6) 0.40871(5) 0.04362(18) Uani d . 1 1 . .
    O O1 0.58372(8) 0.22644(14) 1.02574(10) 0.0271(3) Uani d . 1 1 . .
    O O2 0.36779(9) 0.51109(15) 1.11813(10) 0.0308(4) Uani d . 1 1 . .
    O O3 0.13914(10) 0.96716(17) 0.83068(11) 0.0381(4) Uani d . 1 1 . .
    O O4 0.36096(9) 0.70522(15) 0.73428(10) 0.0317(4) Uani d . 1 1 . .
    N N1 0.42445(10) 0.31116(17) 0.78706(12) 0.0254(4) Uani d . 1 1 . .
    N N2 0.49446(10) 0.36348(17) 1.12812(12) 0.0234(4) Uani d D 1 1 . .
    H H2X 0.4811(12) 0.396(2) 1.1829(11) 0.035 Uiso d D 1 1 . .
    H H2Y 0.5399(9) 0.3149(19) 1.1359(14) 0.035 Uiso d D 1 1 . .
    N N3 0.06269(10) 0.83177(18) 0.56257(12) 0.0282(4) Uani d . 1 1 . .
    N N4 0.27682(11) 0.84936(19) 0.83330(12) 0.0294(4) Uani d D 1 1 . .
    H H4X 0.3282(7) 0.826(2) 0.8623(15) 0.044 Uiso d D 1 1 . .
    H H4Y 0.2502(11) 0.900(2) 0.8693(14) 0.044 Uiso d D 1 1 . .
    C C1 0.37540(13) 0.3337(2) 0.69673(14) 0.0246(5) Uani d . 1 1 . .
    C C2 0.40534(13) 0.4033(2) 0.62735(15) 0.0264(5) Uani d . 1 1 . .
    C C3 0.36328(15) 0.4175(2) 0.53380(15) 0.0324(6) Uani d . 1 1 . .
    H H3 0.3847 0.4657 0.4883 0.039 Uiso calc R 1 1 . .
    C C4 0.28988(15) 0.3606(2) 0.50764(15) 0.0351(6) Uani d . 1 1 . .
    H H4 0.2604 0.3707 0.4439 0.042 Uiso calc R 1 1 . .
    C C5 0.25886(14) 0.2893(2) 0.57318(16) 0.0340(6) Uani d . 1 1 . .
    H H5 0.2086 0.2496 0.5547 0.041 Uiso calc R 1 1 . .
    C C6 0.30200(13) 0.2760(2) 0.66665(15) 0.0293(5) Uani d . 1 1 . .
    C C7 0.41077(12) 0.36167(19) 0.86545(14) 0.0208(4) Uani d . 1 1 . .
    C C8 0.46514(12) 0.33341(19) 0.95584(14) 0.0189(4) Uani d . 1 1 . .
    C C9 0.45032(12) 0.38251(19) 1.04179(14) 0.0205(4) Uani d . 1 1 . .
    C C10 0.37993(12) 0.4683(2) 1.04199(15) 0.0234(5) Uani d . 1 1 . .
    C C11 0.33030(13) 0.4983(2) 0.94897(15) 0.0266(5) Uani d . 1 1 . .
    H H11 0.2869 0.5547 0.9464 0.032 Uiso calc R 1 1 . .
    C C12 0.34440(12) 0.4484(2) 0.86732(15) 0.0241(5) Uani d . 1 1 . .
    H H12 0.3103 0.4699 0.8083 0.029 Uiso calc R 1 1 . .
    C C13 0.53477(12) 0.25818(19) 0.95380(15) 0.0223(5) Uani d . 1 1 . .
    H H13 0.5436 0.2311 0.8927 0.027 Uiso calc R 1 1 . .
    C C14 0.03131(12) 0.7975(2) 0.46603(14) 0.0260(5) Uani d . 1 1 . .
    C C15 -0.02731(13) 0.7046(2) 0.44466(14) 0.0273(5) Uani d . 1 1 . .
    C C16 -0.06283(14) 0.6751(2) 0.35062(15) 0.0312(5) Uani d . 1 1 . .
    H H16 -0.1021 0.6107 0.3381 0.037 Uiso calc R 1 1 . .
    C C17 -0.04074(14) 0.7399(2) 0.27537(15) 0.0340(6) Uani d . 1 1 . .
    H H17 -0.0651 0.7203 0.2109 0.041 Uiso calc R 1 1 . .
    C C18 0.01639(14) 0.8329(2) 0.29324(15) 0.0322(6) Uani d . 1 1 . .
    H H18 0.0317 0.8772 0.2413 0.039 Uiso calc R 1 1 . .
    C C19 0.05143(13) 0.8613(2) 0.38746(16) 0.0295(5) Uani d . 1 1 . .
    C C20 0.13475(12) 0.8026(2) 0.60230(14) 0.0228(5) Uani d . 1 1 . .
    C C21 0.16673(12) 0.8469(2) 0.69960(14) 0.0224(5) Uani d . 1 1 . .
    C C22 0.24313(12) 0.8152(2) 0.74440(14) 0.0228(5) Uani d . 1 1 . .
    C C23 0.29463(13) 0.7359(2) 0.69351(15) 0.0253(5) Uani d . 1 1 . .
    C C24 0.26042(14) 0.6948(2) 0.59531(15) 0.0317(5) Uani d . 1 1 . .
    H H24 0.2919 0.6462 0.5605 0.038 Uiso calc R 1 1 . .
    C C25 0.18613(13) 0.7242(2) 0.55375(15) 0.0286(5) Uani d . 1 1 . .
    H H25 0.1656 0.6936 0.4907 0.034 Uiso calc R 1 1 . .
    C C26 0.11859(13) 0.9265(2) 0.74825(16) 0.0299(5) Uani d . 1 1 . .
    H H26 0.0673 0.9490 0.7140 0.036 Uiso calc R 1 1 . .
loop_
    _atom_site_aniso_label
    _atom_site_aniso_U_11
    _atom_site_aniso_U_22
    _atom_site_aniso_U_33
    _atom_site_aniso_U_12
    _atom_site_aniso_U_13
    _atom_site_aniso_U_23
    Cl1 0.0426(3) 0.0302(3) 0.0295(3) 0.0019(3) 0.0133(3) -0.0011(2)
    Cl2 0.0421(4) 0.0542(4) 0.0276(3) -0.0097(3) 0.0050(3) 0.0044(3)
    Cl3 0.0358(3) 0.0457(4) 0.0196(3) -0.0011(3) 0.0053(2) 0.0034(2)
    Cl4 0.0342(3) 0.0497(4) 0.0439(4) -0.0070(3) -0.0002(3) 0.0110(3)
    O1 0.0270(8) 0.0292(8) 0.0224(8) 0.0023(7) -0.0018(7) 0.0026(7)
    O2 0.0319(9) 0.0377(9) 0.0247(8) 0.0008(7) 0.0101(7) -0.0064(7)
    O3 0.0365(9) 0.0512(11) 0.0256(8) 0.0079(8) 0.0039(7) -0.0143(8)
    O4 0.0248(8) 0.0420(10) 0.0261(8) 0.0089(7) -0.0003(7) 0.0023(7)
    N1 0.0298(10) 0.0297(10) 0.0165(9) 0.0040(8) 0.0036(8) 0.0028(8)
    N2 0.0255(10) 0.0270(10) 0.0174(9) -0.0026(8) 0.0036(8) -0.0011(8)
    N3 0.0258(10) 0.0383(11) 0.0189(9) 0.0050(9) 0.0008(8) -0.0034(8)
    N4 0.0281(10) 0.0381(12) 0.0190(9) 0.0055(9) -0.0028(8) -0.0049(8)
    C1 0.0306(12) 0.0250(12) 0.0173(10) 0.0116(10) 0.0023(9) 0.0003(9)
    C2 0.0377(13) 0.0222(12) 0.0207(10) 0.0101(10) 0.0087(9) -0.0006(9)
    C3 0.0524(16) 0.0274(13) 0.0182(11) 0.0140(12) 0.0093(10) 0.0022(10)
    C4 0.0501(16) 0.0367(14) 0.0155(10) 0.0157(12) -0.0014(10) -0.0010(10)
    C5 0.0338(13) 0.0406(14) 0.0250(12) 0.0088(11) -0.0007(10) -0.0064(11)
    C6 0.0341(13) 0.0324(13) 0.0209(11) 0.0082(11) 0.0038(10) 0.0028(10)
    C7 0.0212(11) 0.0206(11) 0.0205(10) -0.0022(9) 0.0040(9) 0.0032(9)
    C8 0.0204(10) 0.0177(10) 0.0182(10) -0.0027(8) 0.0027(8) 0.0023(8)
    C9 0.0209(10) 0.0197(11) 0.0206(10) -0.0065(9) 0.0032(9) 0.0026(9)
    C10 0.0230(11) 0.0233(11) 0.0248(11) -0.0064(9) 0.0067(9) -0.0017(9)
    C11 0.0230(11) 0.0273(12) 0.0288(11) 0.0018(10) 0.0033(9) 0.0004(10)
    C12 0.0246(11) 0.0236(11) 0.0224(11) 0.0023(9) 0.0002(9) 0.0019(9)
    C13 0.0261(11) 0.0194(11) 0.0212(10) -0.0030(9) 0.0041(9) 0.0000(9)
    C14 0.0220(11) 0.0367(13) 0.0186(10) 0.0096(10) 0.0018(9) -0.0012(10)
    C15 0.0266(12) 0.0361(13) 0.0188(10) 0.0048(10) 0.0036(9) 0.0015(10)
    C16 0.0308(13) 0.0394(14) 0.0221(11) 0.0013(11) 0.0016(10) -0.0003(10)
    C17 0.0362(13) 0.0468(15) 0.0164(10) 0.0046(12) -0.0011(10) -0.0023(10)
    C18 0.0332(13) 0.0421(14) 0.0210(11) 0.0095(11) 0.0046(10) 0.0074(10)
    C19 0.0220(11) 0.0357(13) 0.0298(12) 0.0043(10) 0.0029(9) 0.0028(10)
    C20 0.0233(11) 0.0257(12) 0.0193(10) 0.0016(9) 0.0035(9) 0.0024(9)
    C21 0.0239(11) 0.0247(12) 0.0189(10) 0.0009(9) 0.0046(9) -0.0011(9)
    C22 0.0229(11) 0.0256(11) 0.0194(10) -0.0007(9) 0.0031(9) 0.0008(9)
    C23 0.0245(12) 0.0289(12) 0.0219(10) 0.0032(10) 0.0029(9) 0.0029(9)
    C24 0.0323(13) 0.0386(14) 0.0234(11) 0.0126(11) 0.0032(10) -0.0069(10)
    C25 0.0321(12) 0.0335(13) 0.0188(10) 0.0060(10) 0.0015(9) -0.0054(10)
    C26 0.0245(12) 0.0380(14) 0.0265(12) 0.0036(10) 0.0030(9) -0.0023(11)
_geom_special_details
;
All e.s.d.'s (except the e.s.d. in the dihedral angle between two l.s. planes)
are estimated using the full covariance matrix. The cell e.s.d.'s are taken
into account individually in the estimation of e.s.d.'s in distances, angles
and torsion angles; correlations between e.s.d.'s in cell parameters are only
used when they are defined by crystal symmetry. An approximate (isotropic)
treatment of cell e.s.d.'s is used for estimating e.s.d.'s involving l.s.
planes.
;
loop_
    _geom_bond_atom_site_label_1
    _geom_bond_atom_site_label_2
    _geom_bond_site_symmetry_2
    _geom_bond_distance
    _geom_bond_publ_flag
    Cl1 C2 . 1.738(2) ?
    Cl2 C6 . 1.737(2) ?
    Cl3 C15 . 1.736(2) ?
    Cl4 C19 . 1.743(2) ?
    O1 C13 . 1.234(2) ?
    O2 C10 . 1.223(2) ?
    O3 C26 . 1.229(3) ?
    O4 C23 . 1.217(2) ?
    N1 C7 . 1.293(3) ?
    N1 C1 . 1.408(3) ?
    N2 C9 . 1.322(2) ?
    N2 H2X . 0.917(9) ?
    N2 H2Y . 0.922(9) ?
    N3 C20 . 1.293(3) ?
    N3 C14 . 1.414(3) ?
    N4 C22 . 1.328(3) ?
    N4 H4X . 0.931(9) ?
    N4 H4Y . 0.921(9) ?
    C1 C6 . 1.390(3) ?
    C1 C2 . 1.402(3) ?
    C2 C3 . 1.387(3) ?
    C3 C4 . 1.381(3) ?
    C3 H3 . 0.9500 ?
    C4 C5 . 1.380(3) ?
    C4 H4 . 0.9500 ?
    C5 C6 . 1.392(3) ?
    C5 H5 . 0.9500 ?
    C7 C8 . 1.460(3) ?
    C7 C12 . 1.467(3) ?
    C8 C9 . 1.390(3) ?
    C8 C13 . 1.441(3) ?
    C9 C10 . 1.512(3) ?
    C10 C11 . 1.457(3) ?
    C11 C12 . 1.334(3) ?
    C11 H11 . 0.9500 ?
    C12 H12 . 0.9500 ?
    C13 H13 . 0.9500 ?
    C14 C15 . 1.397(3) ?
    C14 C19 . 1.400(3) ?
    C15 C16 . 1.387(3) ?
    C16 C17 . 1.380(3) ?
    C16 H16 . 0.9500 ?
    C17 C18 . 1.377(3) ?
    C17 H17 . 0.9500 ?
    C18 C19 . 1.385(3) ?
    C18 H18 . 0.9500 ?
    C20 C21 . 1.456(3) ?
    C20 C25 . 1.474(3) ?
    C21 C22 . 1.383(3) ?
    C21 C26 . 1.444(3) ?
    C22 C23 . 1.501(3) ?
    C23 C24 . 1.465(3) ?
    C24 C25 . 1.334(3) ?
    C24 H24 . 0.9500 ?
    C25 H25 . 0.9500 ?
    C26 H26 . 0.9500 ?
loop_
    _geom_angle_atom_site_label_1
    _geom_angle_atom_site_label_2
    _geom_angle_atom_site_label_3
    _geom_angle_site_symmetry_1
    _geom_angle_site_symmetry_3
    _geom_angle
    _geom_angle_publ_flag
    C7 N1 C1 . . 122.17(18) ?
    C9 N2 H2X . . 122.1(13) ?
    C9 N2 H2Y . . 121.0(13) ?
    H2X N2 H2Y . . 116.9(14) ?
    C20 N3 C14 . . 120.77(18) ?
    C22 N4 H4X . . 123.3(13) ?
    C22 N4 H4Y . . 120.7(13) ?
    H4X N4 H4Y . . 116.0(14) ?
    C6 C1 C2 . . 116.73(19) ?
    C6 C1 N1 . . 123.4(2) ?
    C2 C1 N1 . . 119.2(2) ?
    C3 C2 C1 . . 122.0(2) ?
    C3 C2 Cl1 . . 119.52(18) ?
    C1 C2 Cl1 . . 118.43(16) ?
    C4 C3 C2 . . 119.2(2) ?
    C4 C3 H3 . . 120.4 ?
    C2 C3 H3 . . 120.4 ?
    C5 C4 C3 . . 120.6(2) ?
    C5 C4 H4 . . 119.7 ?
    C3 C4 H4 . . 119.7 ?
    C4 C5 C6 . . 119.3(2) ?
    C4 C5 H5 . . 120.3 ?
    C6 C5 H5 . . 120.3 ?
    C1 C6 C5 . . 122.1(2) ?
    C1 C6 Cl2 . . 119.52(16) ?
    C5 C6 Cl2 . . 118.42(19) ?
    N1 C7 C8 . . 118.35(18) ?
    N1 C7 C12 . . 123.02(19) ?
    C8 C7 C12 . . 118.62(18) ?
    C9 C8 C13 . . 121.14(18) ?
    C9 C8 C7 . . 119.67(18) ?
    C13 C8 C7 . . 119.16(17) ?
    N2 C9 C8 . . 125.56(19) ?
    N2 C9 C10 . . 113.89(18) ?
    C8 C9 C10 . . 120.53(18) ?
    O2 C10 C11 . . 123.0(2) ?
    O2 C10 C9 . . 119.78(19) ?
    C11 C10 C9 . . 117.17(18) ?
    C12 C11 C10 . . 121.5(2) ?
    C12 C11 H11 . . 119.2 ?
    C10 C11 H11 . . 119.2 ?
    C11 C12 C7 . . 122.34(19) ?
    C11 C12 H12 . . 118.8 ?
    C7 C12 H12 . . 118.8 ?
    O1 C13 C8 . . 124.65(19) ?
    O1 C13 H13 . . 117.7 ?
    C8 C13 H13 . . 117.7 ?
    C15 C14 C19 . . 116.48(19) ?
    C15 C14 N3 . . 120.83(19) ?
    C19 C14 N3 . . 122.5(2) ?
    C16 C15 C14 . . 122.0(2) ?
    C16 C15 Cl3 . . 118.86(18) ?
    C14 C15 Cl3 . . 119.13(16) ?
    C17 C16 C15 . . 119.5(2) ?
    C17 C16 H16 . . 120.2 ?
    C15 C16 H16 . . 120.2 ?
    C18 C17 C16 . . 120.4(2) ?
    C18 C17 H17 . . 119.8 ?
    C16 C17 H17 . . 119.8 ?
    C17 C18 C19 . . 119.5(2) ?
    C17 C18 H18 . . 120.2 ?
    C19 C18 H18 . . 120.2 ?
    C18 C19 C14 . . 122.1(2) ?
    C18 C19 Cl4 . . 118.83(18) ?
    C14 C19 Cl4 . . 119.07(17) ?
    N3 C20 C21 . . 119.18(19) ?
    N3 C20 C25 . . 122.72(19) ?
    C21 C20 C25 . . 118.09(18) ?
    C22 C21 C26 . . 120.17(19) ?
    C22 C21 C20 . . 120.36(19) ?
    C26 C21 C20 . . 119.46(18) ?
    N4 C22 C21 . . 124.6(2) ?
    N4 C22 C23 . . 114.66(18) ?
    C21 C22 C23 . . 120.70(18) ?
    O4 C23 C24 . . 122.5(2) ?
    O4 C23 C22 . . 120.41(19) ?
    C24 C23 C22 . . 117.07(18) ?
    C25 C24 C23 . . 121.5(2) ?
    C25 C24 H24 . . 119.3 ?
    C23 C24 H24 . . 119.3 ?
    C24 C25 C20 . . 122.3(2) ?
    C24 C25 H25 . . 118.9 ?
    C20 C25 H25 . . 118.9 ?
    O3 C26 C21 . . 124.8(2) ?
    O3 C26 H26 . . 117.6 ?
    C21 C26 H26 . . 117.6 ?
loop_
    _geom_torsion_atom_site_label_1
    _geom_torsion_atom_site_label_2
    _geom_torsion_atom_site_label_3
    _geom_torsion_atom_site_label_4
    _geom_torsion_site_symmetry_1
    _geom_torsion_site_symmetry_2
    _geom_torsion_site_symmetry_3
    _geom_torsion_site_symmetry_4
    _geom_torsion
    _geom_torsion_publ_flag
    C7 N1 C1 C6 . . . . -77.3(3) ?
    C7 N1 C1 C2 . . . . 111.9(2) ?
    C6 C1 C2 C3 . . . . 1.7(3) ?
    N1 C1 C2 C3 . . . . 173.0(2) ?
    C6 C1 C2 Cl1 . . . . -176.76(16) ?
    N1 C1 C2 Cl1 . . . . -5.4(3) ?
    C1 C2 C3 C4 . . . . -0.4(3) ?
    Cl1 C2 C3 C4 . . . . 177.98(17) ?
    C2 C3 C4 C5 . . . . -0.8(3) ?
    C3 C4 C5 C6 . . . . 0.7(3) ?
    C2 C1 C6 C5 . . . . -1.8(3) ?
    N1 C1 C6 C5 . . . . -172.7(2) ?
    C2 C1 C6 Cl2 . . . . 177.02(16) ?
    N1 C1 C6 Cl2 . . . . 6.1(3) ?
    C4 C5 C6 C1 . . . . 0.7(3) ?
    C4 C5 C6 Cl2 . . . . -178.15(17) ?
    C1 N1 C7 C8 . . . . -179.69(19) ?
    C1 N1 C7 C12 . . . . -1.3(3) ?
    N1 C7 C8 C9 . . . . -177.60(19) ?
    C12 C7 C8 C9 . . . . 3.9(3) ?
    N1 C7 C8 C13 . . . . 4.4(3) ?
    C12 C7 C8 C13 . . . . -174.09(18) ?
    C13 C8 C9 N2 . . . . -2.5(3) ?
    C7 C8 C9 N2 . . . . 179.58(19) ?
    C13 C8 C9 C10 . . . . 175.95(18) ?
    C7 C8 C9 C10 . . . . -2.0(3) ?
    N2 C9 C10 O2 . . . . -1.2(3) ?
    C8 C9 C10 O2 . . . . -179.80(19) ?
    N2 C9 C10 C11 . . . . 177.42(18) ?
    C8 C9 C10 C11 . . . . -1.2(3) ?
    O2 C10 C11 C12 . . . . -178.9(2) ?
    C9 C10 C11 C12 . . . . 2.5(3) ?
    C10 C11 C12 C7 . . . . -0.6(3) ?
    N1 C7 C12 C11 . . . . 178.9(2) ?
    C8 C7 C12 C11 . . . . -2.7(3) ?
    C9 C8 C13 O1 . . . . 3.6(3) ?
    C7 C8 C13 O1 . . . . -178.44(19) ?
    C20 N3 C14 C15 . . . . 110.1(2) ?
    C20 N3 C14 C19 . . . . -75.8(3) ?
    C19 C14 C15 C16 . . . . 1.2(3) ?
    N3 C14 C15 C16 . . . . 175.7(2) ?
    C19 C14 C15 Cl3 . . . . -178.67(16) ?
    N3 C14 C15 Cl3 . . . . -4.2(3) ?
    C14 C15 C16 C17 . . . . -0.8(3) ?
    Cl3 C15 C16 C17 . . . . 179.07(18) ?
    C15 C16 C17 C18 . . . . 0.3(4) ?
    C16 C17 C18 C19 . . . . -0.2(3) ?
    C17 C18 C19 C14 . . . . 0.7(3) ?
    C17 C18 C19 Cl4 . . . . -178.31(18) ?
    C15 C14 C19 C18 . . . . -1.1(3) ?
    N3 C14 C19 C18 . . . . -175.5(2) ?
    C15 C14 C19 Cl4 . . . . 177.85(17) ?
    N3 C14 C19 Cl4 . . . . 3.5(3) ?
    C14 N3 C20 C21 . . . . 175.9(2) ?
    C14 N3 C20 C25 . . . . -5.1(3) ?
    N3 C20 C21 C22 . . . . 178.9(2) ?
    C25 C20 C21 C22 . . . . -0.2(3) ?
    N3 C20 C21 C26 . . . . -2.5(3) ?
    C25 C20 C21 C26 . . . . 178.5(2) ?
    C26 C21 C22 N4 . . . . 2.5(3) ?
    C20 C21 C22 N4 . . . . -178.8(2) ?
    C26 C21 C22 C23 . . . . -178.1(2) ?
    C20 C21 C22 C23 . . . . 0.5(3) ?
    N4 C22 C23 O4 . . . . 1.6(3) ?
    C21 C22 C23 O4 . . . . -177.8(2) ?
    N4 C22 C23 C24 . . . . 179.7(2) ?
    C21 C22 C23 C24 . . . . 0.3(3) ?
    O4 C23 C24 C25 . . . . 176.6(2) ?
    C22 C23 C24 C25 . . . . -1.5(3) ?
    C23 C24 C25 C20 . . . . 1.9(4) ?
    N3 C20 C25 C24 . . . . 179.9(2) ?
    C21 C20 C25 C24 . . . . -1.0(3) ?
    C22 C21 C26 O3 . . . . -2.6(4) ?
    C20 C21 C26 O3 . . . . 178.7(2) ?
loop_
    _geom_hbond_atom_site_label_D
    _geom_hbond_atom_site_label_H
    _geom_hbond_atom_site_label_A
    _geom_hbond_site_symmetry_A
    _geom_hbond_distance_DH
    _geom_hbond_distance_HA
    _geom_hbond_distance_DA
    _geom_hbond_angle_DHA
    N2 H2X Cl1 3_667 0.917(9) 2.601(13) 3.4590(18) 156.0(19)
    N2 H2Y O1 . 0.922(9) 2.080(16) 2.722(2) 125.5(16)
    N2 H2Y O4 3_667 0.922(9) 2.259(18) 2.933(2) 129.5(16)
    N4 H4X O1 3_667 0.931(9) 2.044(14) 2.916(2) 155(2)
    N4 H4Y O3 . 0.921(9) 2.008(17) 2.666(3) 127.0(17)
