# Supplementary material for: 2-Amino-6-[(2,6-dichloro­phen­yl)imino]-3-oxocyclo­hexa-1,4-dienecarbaldehyde
Source: Acta Crystallogr Sect E Struct Rep Online. 2011 Oct 22;67(Pt 11):o3022–3. doi: 10.1107/S1600536811042619 (PMC3247420; doi:10.1107/S1600536811042619)
Supplement: Supplementary file 2 [file e-67-o3022-Isup2.hkl]

# 
# h,k,l, Fc-squared, Fo-squared, sigma(Fo-squared) and status flag 
# 
data_I
_shelx_title ' FP9911 in P2(1)/c' 
_shelx_refln_list_code          4 
_shelx_F_calc_maximum      234.82 
_exptl_crystal_F_000      1200.00 
_reflns_d_resolution_high  0.8301 
 
loop_ 
 _symmetry_equiv_pos_as_xyz 
 'x, y, z' 
 '-x, y+1/2, -z+1/2' 
 '-x, -y, -z' 
 'x, -y-1/2, z-1/2' 
 
_cell_length_a    17.1738 
_cell_length_b    10.5718 
_cell_length_c    14.1457 
_cell_angle_alpha  90.000 
_cell_angle_beta  101.192 
_cell_angle_gamma  90.000 
 
_shelx_F_squared_multiplier     1.000 
 
loop_ 
 _refln_index_h 
 _refln_index_k 
 _refln_index_l 
 _refln_F_squared_calc 
 _refln_F_squared_meas 
 _refln_F_squared_sigma 
 _refln_observed_status 
   3   0   0     6539.80     6530.53     68.16 o 
   4   0   0     1038.47      903.32     14.87 o 
   5   0   0    12963.24    12469.50    128.37 o 
   6   0   0     1301.49     1218.22     20.86 o 
   7   0   0       12.08       38.76     10.37 o 
   8   0   0     8847.49     8557.64    105.43 o 
   9   0   0    17710.28    18523.03    249.09 o 
  10   0   0     4412.23     4482.33     73.16 o 
  11   0   0     1881.19     1984.11     47.18 o 
  12   0   0      930.55      967.41     32.59 o 
  13   0   0     7243.26     7066.58    110.64 o 
  14   0   0      335.49      354.62     26.17 o 
  15   0   0      252.35      320.75     23.93 o 
  16   0   0     2988.35     2888.66     57.19 o 
  17   0   0      488.27      500.69     30.65 o 
  18   0   0       44.18       67.25     27.23 o 
  19   0   0       47.29       -0.29     35.16 o 
  20   0   0        2.53       28.30     37.42 o 
   3   1   0      465.47      447.52      8.59 o 
   4   1   0     2963.80     3135.67     31.92 o 
   5   1   0    11103.39    11656.88     86.46 o 
   6   1   0      390.43      329.79      9.80 o 
   7   1   0      214.71      223.31     10.09 o 
   8   1   0       87.84       66.49      9.96 o 
   9   1   0       80.66      129.95     11.39 o 
  10   1   0      557.90      503.60     15.24 o 
  11   1   0      313.32      298.51     23.18 o 
  12   1   0      132.91      166.15     14.08 o 
  13   1   0        0.08       28.42     13.90 o 
  14   1   0      332.84      344.93     19.94 o 
  15   1   0      220.60      229.36     16.26 o 
  16   1   0      131.49      223.17     24.54 o 
  17   1   0       51.93       56.13     17.08 o 
  18   1   0      564.41      557.60     29.25 o 
  19   1   0        2.32      -20.20     21.63 o 
  20   1   0      103.84       74.68     32.27 o 
   0   2   0    18034.63    18177.69    203.16 o 
   1   2   0     2251.52     2132.39     18.04 o 
   2   2   0     2633.97     2664.52     19.43 o 
   3   2   0     9701.17     9655.40     68.86 o 
   4   2   0    32679.05    33667.75    232.96 o 
   5   2   0     6923.97     6979.75     69.45 o 
   6   2   0    11832.27    12520.47    100.82 o 
   7   2   0     5855.75     6091.33     52.99 o 
   8   2   0     9527.90     9544.57     79.16 o 
   9   2   0     2101.29     2224.34     26.21 o 
  10   2   0     2484.94     2546.07     29.12 o 
  11   2   0     2331.39     2311.71     28.16 o 
  12   2   0       89.81       86.10     10.70 o 
  13   2   0       96.95       82.85     11.54 o 
  14   2   0      607.62      641.08     18.24 o 
  15   2   0       38.38       20.78     13.02 o 
  16   2   0      957.99     1041.15     28.72 o 
  17   2   0       66.24       69.57     21.22 o 
  18   2   0     1867.33     1801.12     44.40 o 
  19   2   0      491.50      508.73     29.86 o 
  20   2   0        4.83      -24.87     24.87 o 
   1   3   0     2188.32     2223.32     19.13 o 
   2   3   0    15501.66    16108.86    116.14 o 
   3   3   0     5874.33     5919.50     45.88 o 
   4   3   0     1537.72     1560.11     17.04 o 
   5   3   0      194.80      165.96      8.02 o 
   6   3   0     2131.74     2058.07     31.67 o 
   7   3   0     1044.97      855.82     20.68 o 
   8   3   0      340.08      394.65     12.67 o 
   9   3   0      389.32      347.39     14.27 o 
  10   3   0     1265.14     1226.88     21.93 o 
  11   3   0       95.58       88.82      9.43 o 
  12   3   0      216.13      216.32     11.80 o 
  13   3   0       25.01       40.08     10.83 o 
  14   3   0       17.96       16.08     11.52 o 
  15   3   0      139.35      146.91     16.81 o 
  16   3   0      106.18      119.06     18.37 o 
  17   3   0       21.52      -17.88     17.88 o 
  18   3   0      194.05      211.06     25.51 o 
  19   3   0      115.40      124.13     24.53 o 
   0   4   0     2079.63     2161.61     31.31 o 
   1   4   0     2233.88     2288.45     19.52 o 
   2   4   0     1285.63     1386.31     16.28 o 
   3   4   0     1259.71     1192.64     16.41 o 
   4   4   0     3474.26     3451.13     32.32 o 
   5   4   0      413.01      491.58     13.23 o 
   6   4   0     5402.41     5099.43     48.75 o 
   7   4   0      188.82      152.75      9.20 o 
   8   4   0     6316.09     6161.30     68.19 o 
   9   4   0     2866.19     2691.24     32.96 o 
  10   4   0     1262.05     1181.09     21.71 o 
  11   4   0      158.04      162.54     12.25 o 
  12   4   0      110.93      100.65     17.19 o 
  13   4   0      549.80      585.79     20.52 o 
  14   4   0       23.32        2.09     16.05 o 
  15   4   0      472.69      483.29     32.57 o 
  16   4   0      151.96      176.50     20.13 o 
  17   4   0      240.66      245.40     22.98 o 
  18   4   0      790.91      824.56     33.83 o 
  19   4   0      263.21      317.66     29.00 o 
   1   5   0     1845.99     1860.21     23.53 o 
   2   5   0       15.16       -4.36      6.61 o 
   3   5   0     3481.44     3458.28     32.42 o 
   4   5   0     1565.37     1748.84     24.28 o 
   5   5   0      479.87      534.25     14.44 o 
   6   5   0     4012.12     3956.96     44.61 o 
   7   5   0      551.87      496.25     14.47 o 
   8   5   0        0.20       -8.32      8.32 o 
   9   5   0        0.47       -8.70      8.70 o 
  10   5   0        6.56        3.08     13.79 o 
  11   5   0      278.12      274.15     15.33 o 
  12   5   0      100.75       79.96     14.08 o 
  13   5   0      532.73      503.18     20.14 o 
  14   5   0      936.97      920.78     30.78 o 
  15   5   0       65.42       72.17     18.92 o 
  16   5   0        0.88      -18.09     18.09 o 
  17   5   0      137.30      124.17     21.38 o 
  18   5   0      146.39      143.90     25.75 o 
   0   6   0    14237.42    13973.93    163.75 o 
   1   6   0      115.90      108.67     13.07 o 
   2   6   0       33.61       14.46      6.76 o 
   3   6   0       14.42        3.82      6.37 o 
   4   6   0      339.21      346.91      9.96 o 
   5   6   0     1398.34     1278.60     26.57 o 
   6   6   0       12.60        2.73      7.47 o 
   7   6   0       32.53       27.51      9.31 o 
   8   6   0     2940.30     2869.88     42.10 o 
   9   6   0      947.97      894.69     42.68 o 
  10   6   0      554.61      613.09     20.43 o 
  11   6   0        5.70      -14.42     14.42 o 
  12   6   0      155.09      112.20     23.06 o 
  13   6   0      317.63      309.96     28.48 o 
  14   6   0       51.74       50.60     18.20 o 
  15   6   0      116.85       95.02     19.98 o 
  16   6   0      584.34      632.39     31.65 o 
  17   6   0      198.00      235.87     27.69 o 
   1   7   0      191.54      176.50     12.35 o 
   2   7   0     4301.06     4183.53     41.56 o 
   3   7   0     1415.29     1286.82     18.89 o 
   4   7   0      535.81      533.18     16.80 o 
   5   7   0      236.14      268.77     13.49 o 
   6   7   0       92.99      130.45     14.87 o 
   7   7   0       29.91       17.30     13.48 o 
   8   7   0      100.01       90.81     15.18 o 
   9   7   0      269.37      274.17     17.36 o 
  10   7   0     1045.63      947.87     33.80 o 
  11   7   0       16.24      -23.52     23.52 o 
  12   7   0      345.92      451.94     49.85 o 
  13   7   0      483.54      508.95     36.00 o 
  14   7   0       21.86       24.90     26.98 o 
  15   7   0      118.82      114.18     30.35 o 
  16   7   0       77.35      127.11     66.36 o 
   0   8   0      148.26      139.42     22.38 o 
   1   8   0       15.45       48.28     12.65 o 
   2   8   0     1710.53     1686.56     25.97 o 
   3   8   0       93.55       88.68     10.09 o 
   4   8   0      160.52      152.29     12.67 o 
   5   8   0      369.60      340.56     14.99 o 
   6   8   0      229.29      200.62     15.12 o 
   7   8   0      205.02      179.00     16.87 o 
   8   8   0     1636.20     1572.07     41.20 o 
   9   8   0      136.42      101.23     20.91 o 
  10   8   0      562.02      547.85     28.99 o 
  11   8   0      567.71      530.63     29.75 o 
  12   8   0      559.61      643.29     40.82 o 
  13   8   0       63.39       56.91     25.92 o 
  14   8   0        4.14       -5.82     22.90 o 
  15   8   0       15.75      -18.83     28.88 o 
   1   9   0      222.58      232.49     13.97 o 
   2   9   0       12.03       25.64     11.50 o 
   3   9   0        8.45       -2.00     15.57 o 
   4   9   0      139.16      120.54     22.82 o 
   5   9   0       29.17       36.81     14.08 o 
   6   9   0      586.57      545.84     29.92 o 
   7   9   0       85.03       91.75     17.26 o 
   8   9   0       63.57       44.48     17.31 o 
   9   9   0       11.33       16.99     17.09 o 
  10   9   0        1.71      -12.69     16.69 o 
  11   9   0        0.47      -11.71     21.61 o 
  12   9   0      197.85      206.14     26.79 o 
  13   9   0        0.03       -9.53     23.54 o 
  14   9   0       27.39       29.72     25.85 o 
   0  10   0       16.16      -11.49     26.95 o 
   1  10   0      127.17      130.38     21.43 o 
   2  10   0      218.72      202.59     22.26 o 
   3  10   0      200.08      181.29     22.17 o 
   4  10   0      197.13      203.51     22.59 o 
   5  10   0      160.85      129.36     21.45 o 
   6  10   0      293.59      352.64     32.08 o 
   7  10   0       43.41       57.38     18.04 o 
   8  10   0      214.82      154.29     20.08 o 
   9  10   0      517.66      445.78     24.96 o 
  10  10   0      278.62      283.30     33.13 o 
  11  10   0        0.06        4.64     19.81 o 
  12  10   0       18.48       -9.09     28.46 o 
   1  11   0        9.78      -18.60     20.22 o 
   2  11   0        1.31      -20.23     20.23 o 
   3  11   0        1.93      -17.82     20.18 o 
   4  11   0       13.71        5.60     22.72 o 
   5  11   0      839.53      862.40     39.84 o 
   6  11   0       13.40       33.63     24.68 o 
   7  11   0      277.37      273.02     56.35 o 
   8  11   0       58.39       23.96     37.09 o 
   9  11   0      271.99      302.92     44.65 o 
  10  11   0       51.74       43.36     29.76 o 
   0  12   0      101.29       54.85     33.98 o 
   1  12   0        0.65        3.21     22.91 o 
   2  12   0      173.18      274.57     27.49 o 
   3  12   0       31.93       16.13     30.83 o 
   4  12   0      100.76       80.25     26.94 o 
   5  12   0       13.88      -12.67     25.64 o 
   6  12   0       25.25       58.56     27.39 o 
 -20   1   1      386.02      387.92     32.99 o 
 -19   1   1       12.86       20.94     21.95 o 
 -18   1   1      162.88      213.43     22.20 o 
 -17   1   1       30.24       30.89     15.57 o 
 -16   1   1      113.00       80.96     15.10 o 
 -15   1   1       25.57       50.54     13.92 o 
 -14   1   1      349.69      338.00     15.12 o 
 -13   1   1      102.35       78.54     11.72 o 
 -12   1   1     1080.03     1066.46     20.14 o 
 -11   1   1        2.45        6.94      8.89 o 
 -10   1   1     2303.17     2358.53     27.72 o 
  -9   1   1    10930.32    10516.08     92.11 o 
  -8   1   1     1683.52     1621.98     23.66 o 
  -7   1   1        2.23       -1.77      7.84 o 
  -6   1   1       30.15       23.03      5.82 o 
  -5   1   1      103.31       77.76      5.54 o 
  -4   1   1    12348.62    12275.57    100.74 o 
  -3   1   1     4958.44     4842.90     40.19 o 
   2   1   1     2392.99     2467.62     20.68 o 
   3   1   1     2783.13     2916.47     22.83 o 
   4   1   1     6445.96     6264.85     48.59 o 
   5   1   1       42.07       32.03      5.87 o 
   6   1   1     1954.71     1985.50     21.73 o 
   7   1   1     1156.73     1000.49     18.08 o 
   8   1   1       99.34       59.41      9.68 o 
   9   1   1     2240.82     2221.79     27.87 o 
  10   1   1      901.25      797.92     17.73 o 
  11   1   1      842.43      781.97     19.37 o 
  12   1   1      483.28      471.86     16.30 o 
  13   1   1       92.99      106.22     13.66 o 
  14   1   1     1043.64     1003.96     27.08 o 
  15   1   1      159.76      173.99     16.37 o 
  16   1   1       61.26       59.03     15.75 o 
  17   1   1       12.40      -14.39     17.24 o 
  18   1   1      183.82      192.78     21.63 o 
  19   1   1       59.56       64.10     32.75 o 
 -20   2   1      262.35      275.45     39.45 o 
 -19   2   1      373.08      450.17     28.55 o 
 -18   2   1       23.90       19.78     20.58 o 
 -17   2   1       97.13       89.37     17.61 o 
 -16   2   1      117.80      130.12     14.50 o 
 -15   2   1       72.47       78.17     13.30 o 
 -14   2   1      693.23      728.54     19.47 o 
 -13   2   1     2455.32     2443.80     31.27 o 
 -12   2   1     1664.41     1604.48     24.18 o 
 -11   2   1      290.56      321.71     12.06 o 
 -10   2   1      849.93      780.98     19.90 o 
  -9   2   1       35.79       61.63      9.78 o 
  -8   2   1     2590.52     2738.97     29.70 o 
  -7   2   1       76.66       52.80      8.52 o 
  -6   2   1     9596.69     9896.74     86.67 o 
  -5   2   1      639.90      555.51     11.92 o 
  -4   2   1    55141.00    56065.00    407.88 o 
  -3   2   1    12911.79    12896.90    101.25 o 
  -2   2   1    10412.92    10199.79     83.88 o 
  -1   2   1     6944.21     7375.75     59.73 o 
   0   2   1     5474.34     5776.12     68.70 o 
   1   2   1       76.03       76.08      4.04 o 
   2   2   1     9866.02    10218.17     62.92 o 
   3   2   1     1396.59     1222.39     12.95 o 
   4   2   1     2635.77     2774.31     24.85 o 
   5   2   1     2813.84     2666.21     27.90 o 
   6   2   1     5574.36     5556.59     51.77 o 
   7   2   1     1305.30     1314.96     21.19 o 
   8   2   1      603.77      715.30     16.15 o 
   9   2   1       69.50       44.14      8.66 o 
  10   2   1      141.94      140.58     10.09 o 
  11   2   1     1358.02     1266.43     20.82 o 
  12   2   1      440.77      453.88     14.26 o 
  13   2   1      657.93      657.94     17.61 o 
  14   2   1       98.28       99.95     12.90 o 
  15   2   1      760.44      753.26     21.49 o 
  16   2   1      513.75      515.48     23.95 o 
  17   2   1      362.39      326.64     22.75 o 
  18   2   1        8.65       19.43     22.51 o 
  19   2   1        5.86       -8.58     22.54 o 
 -19   3   1       17.79       -8.68     21.33 o 
 -18   3   1       46.77       36.67     19.86 o 
 -17   3   1      876.78      849.89     27.30 o 
 -16   3   1       30.35       35.92     16.22 o 
 -15   3   1      776.22      836.58     25.69 o 
 -14   3   1      549.97      517.52     16.97 o 
 -13   3   1     1449.27     1374.06     23.51 o 
 -12   3   1     1123.75     1074.48     20.45 o 
 -11   3   1     1699.79     1777.64     23.10 o 
 -10   3   1        0.79       -8.19      8.19 o 
  -9   3   1       73.51      100.02      9.21 o 
  -8   3   1      136.25      193.69     12.25 o 
  -7   3   1     1591.35     1444.35     21.06 o 
  -6   3   1     1357.47     1519.17     21.22 o 
  -5   3   1     1025.91      929.81     25.26 o 
  -4   3   1     6904.33     6877.34     59.24 o 
  -3   3   1    53476.69    55294.60    394.33 o 
  -2   3   1    34904.66    36524.84    271.29 o 
  -1   3   1      279.75      276.93      6.55 o 
   0   3   1     7187.43     7177.90     51.08 o 
   1   3   1     5599.60     5378.07     36.14 o 
   2   3   1     1969.94     2037.33     16.70 o 
   3   3   1       10.79        0.60      4.33 o 
   4   3   1     3457.47     3536.87     30.44 o 
   5   3   1      539.91      519.75     12.42 o 
   6   3   1    14173.63    14237.64    120.02 o 
   7   3   1      290.96      252.24     11.55 o 
   8   3   1        6.55        8.07      8.85 o 
   9   3   1      252.99      261.87     12.75 o 
  10   3   1      359.41      336.54     13.29 o 
  11   3   1       15.61       10.84     10.15 o 
  12   3   1      355.97      339.53     18.02 o 
  13   3   1       11.16        5.05     12.68 o 
  14   3   1     1746.82     1760.97     33.37 o 
  15   3   1        8.33       23.65     15.81 o 
  16   3   1      772.84      835.37     28.26 o 
  17   3   1        1.62        6.39     20.75 o 
  18   3   1       99.53       96.28     23.11 o 
  19   3   1      572.85      545.26     31.89 o 
 -19   4   1        5.47       13.61     22.88 o 
 -18   4   1        0.04      -20.64     21.46 o 
 -17   4   1      431.22      482.44     24.04 o 
 -16   4   1      205.11      174.95     20.44 o 
 -15   4   1        9.23       29.63     16.46 o 
 -14   4   1      503.42      437.00     25.38 o 
 -13   4   1     1919.47     1964.75     51.09 o 
 -12   4   1       60.19       69.06     13.75 o 
 -11   4   1      164.91      179.96     11.94 o 
 -10   4   1       76.87       67.69      8.62 o 
  -9   4   1       33.71       46.38      6.59 o 
  -8   4   1     6270.84     6145.96     60.56 o 
  -7   4   1      101.63       87.72      8.46 o 
  -6   4   1     4635.58     4763.87     45.05 o 
  -5   4   1      513.50      587.24     12.97 o 
  -4   4   1     9357.15     9371.17     75.85 o 
  -3   4   1      195.31      226.86      7.78 o 
  -2   4   1      897.92      922.78     16.44 o 
  -1   4   1     1018.72      969.19     16.31 o 
   0   4   1     2144.99     2083.30     20.45 o 
   1   4   1      560.74      530.47     13.04 o 
   2   4   1     2806.20     2891.15     27.06 o 
   3   4   1        4.06       -5.47      6.54 o 
   4   4   1      358.84      487.76     14.73 o 
   5   4   1     2500.79     2583.28     37.79 o 
   6   4   1       42.21       49.27      8.50 o 
   7   4   1     2516.76     2625.60     33.14 o 
   8   4   1     2351.31     2119.19     27.76 o 
   9   4   1     1141.88     1112.10     24.66 o 
  10   4   1       11.71        8.25     10.55 o 
  11   4   1      455.96      477.53     17.48 o 
  12   4   1      714.33      711.71     19.94 o 
  13   4   1      742.97      742.15     23.19 o 
  14   4   1       33.73       16.65     15.40 o 
  15   4   1       50.84       46.01     17.81 o 
  16   4   1      132.45       86.75     19.52 o 
  17   4   1      206.24      208.18     22.26 o 
  18   4   1       31.61       42.38     21.24 o 
 -18   5   1        2.56       -5.77     23.22 o 
 -17   5   1      295.24      374.76     30.34 o 
 -16   5   1      674.67      802.44     28.48 o 
 -15   5   1      325.80      337.61     22.14 o 
 -14   5   1       46.42       14.02     16.67 o 
 -13   5   1      482.28      472.15     26.78 o 
 -12   5   1     2531.39     2546.22     37.48 o 
 -11   5   1     1375.58     1340.53     26.40 o 
 -10   5   1     1498.33     1481.89     28.00 o 
  -9   5   1      575.42      558.66     19.30 o 
  -8   5   1      514.62      512.98     14.87 o 
  -7   5   1     2927.33     3092.79     34.24 o 
  -6   5   1        2.93       14.76      6.50 o 
  -5   5   1       16.96       13.04      7.80 o 
  -4   5   1     8684.12     8894.29     71.63 o 
  -3   5   1      104.16      100.80      8.15 o 
  -2   5   1      171.26      212.27     10.61 o 
  -1   5   1     1978.46     1851.56     24.71 o 
   0   5   1     1872.63     1776.32     24.85 o 
   1   5   1     2434.17     2319.42     26.85 o 
   2   5   1      379.93      399.14     10.19 o 
   3   5   1     6870.61     6761.86     59.56 o 
   4   5   1     2308.75     2385.33     25.55 o 
   5   5   1      411.71      335.78     10.18 o 
   6   5   1       55.00       36.34      8.74 o 
   7   5   1      243.69      273.95     11.74 o 
   8   5   1      110.86       97.38     14.82 o 
   9   5   1        3.41       -8.98     10.23 o 
  10   5   1       13.17       18.11     11.62 o 
  11   5   1       71.42       76.78     13.55 o 
  12   5   1      794.01      807.11     26.30 o 
  13   5   1      122.58      122.05     18.44 o 
  14   5   1        1.74       -6.52     16.90 o 
  15   5   1      151.47      147.07     20.43 o 
  16   5   1      128.32       95.31     20.91 o 
  17   5   1      645.16      591.63     37.98 o 
  18   5   1      180.29      208.76     27.73 o 
 -18   6   1       17.71       25.01     30.48 o 
 -17   6   1      196.82      196.15     29.23 o 
 -16   6   1        8.37      -16.87     23.62 o 
 -15   6   1      388.65      426.75     29.38 o 
 -14   6   1       36.10       42.88     21.04 o 
 -13   6   1      362.69      349.05     39.89 o 
 -12   6   1       60.10       43.28     23.47 o 
 -11   6   1     6291.60     6132.44     87.39 o 
 -10   6   1      494.84      444.49     20.60 o 
  -9   6   1     1953.09     1900.39     30.05 o 
  -8   6   1       52.35       43.43      8.53 o 
  -7   6   1      585.22      542.25     20.88 o 
  -6   6   1     5842.03     5835.42     54.39 o 
  -5   6   1      670.02      729.40     14.88 o 
  -4   6   1     2065.74     2046.80     25.03 o 
  -3   6   1      443.24      454.35     12.47 o 
  -2   6   1     3549.96     3350.40     34.64 o 
  -1   6   1       25.30       15.62      7.02 o 
   0   6   1     1556.95     1535.17     23.14 o 
   1   6   1      635.71      584.08     16.24 o 
   2   6   1     4991.63     4942.20     49.87 o 
   3   6   1     1799.66     1611.08     27.37 o 
   4   6   1       54.95       70.93      7.95 o 
   5   6   1     1619.42     1509.64     21.01 o 
   6   6   1       74.97       86.27      9.26 o 
   7   6   1     1605.30     1555.62     23.56 o 
   8   6   1      214.12      228.51     13.97 o 
   9   6   1      534.63      539.72     19.37 o 
  10   6   1      795.61      777.17     22.91 o 
  11   6   1      211.89      235.70     17.07 o 
  12   6   1      808.21      820.82     35.44 o 
  13   6   1       33.49       44.54     19.98 o 
  14   6   1     1136.07     1132.61     33.26 o 
  15   6   1       81.43      150.06     20.50 o 
  16   6   1      737.26      682.77     29.18 o 
  17   6   1        0.17       -6.56     23.08 o 
 -17   7   1        8.41      -14.48     29.92 o 
 -16   7   1        5.45       -8.06     28.74 o 
 -15   7   1      202.18      200.97     31.30 o 
 -14   7   1        3.56      -12.29     25.75 o 
 -13   7   1      475.30      551.37     37.30 o 
 -12   7   1      273.62      211.20     29.42 o 
 -11   7   1       20.04       -9.35     20.69 o 
 -10   7   1      575.05      569.44     27.55 o 
  -9   7   1      171.79      181.49     24.44 o 
  -8   7   1      579.64      610.22     26.77 o 
  -7   7   1      949.81      860.39     22.88 o 
  -6   7   1      159.18      151.99     10.59 o 
  -5   7   1      184.94      187.64     10.65 o 
  -4   7   1      179.49      168.70     10.24 o 
  -3   7   1      410.69      400.93     13.62 o 
  -2   7   1     1011.16      977.28     21.91 o 
  -1   7   1       12.71       12.02     10.62 o 
   0   7   1     2801.10     2864.41     34.90 o 
   1   7   1     2341.71     2383.98     31.25 o 
   2   7   1      866.13      852.31     18.24 o 
   3   7   1       60.09       77.23     12.16 o 
   4   7   1     1373.47     1397.30     19.79 o 
   5   7   1      300.45      297.91     11.43 o 
   6   7   1      220.85      228.19     13.37 o 
   7   7   1      254.17      242.83     21.01 o 
   8   7   1       31.77       66.53     14.98 o 
   9   7   1      258.80      269.18     15.75 o 
  10   7   1     1423.77     1444.70     49.42 o 
  11   7   1      158.68      119.84     23.05 o 
  12   7   1        5.22       -1.59     21.28 o 
  13   7   1       14.45       34.41     23.11 o 
  14   7   1      609.84      569.22     34.06 o 
  15   7   1      278.85      306.40     31.96 o 
  16   7   1      244.81      247.11     46.34 o 
 -15   8   1       40.86        1.96     24.23 o 
 -14   8   1      755.19      741.62     36.11 o 
 -13   8   1      206.80      204.59     31.16 o 
 -12   8   1       94.61      117.80     30.31 o 
 -11   8   1      148.60      113.90     22.43 o 
 -10   8   1       10.98        7.02     19.65 o 
  -9   8   1       55.39       49.76     16.43 o 
  -8   8   1       30.28       38.87     15.39 o 
  -7   8   1      574.10      536.49     21.98 o 
  -6   8   1     1019.93      994.34     25.26 o 
  -5   8   1       27.23       19.82     12.60 o 
  -4   8   1       81.16       55.64     11.66 o 
  -3   8   1      581.72      540.17     19.41 o 
  -2   8   1      322.59      389.34     16.56 o 
  -1   8   1     1228.84     1189.94     26.28 o 
   0   8   1      639.36      660.01     19.98 o 
   1   8   1      893.10      964.00     20.86 o 
   2   8   1      875.67      817.05     21.04 o 
   3   8   1      107.51      127.74     11.31 o 
   4   8   1        5.53       12.89      9.09 o 
   5   8   1      126.38      121.87     11.81 o 
   6   8   1      460.16      434.06     16.26 o 
   7   8   1     1164.73     1099.62     28.39 o 
   8   8   1       55.56       82.78     19.19 o 
   9   8   1     2104.53     1997.68     46.93 o 
  10   8   1        7.36      -13.84     18.94 o 
  11   8   1        2.95      -10.18     31.16 o 
  12   8   1      289.06      275.52     26.46 o 
  13   8   1       94.73       47.71     22.79 o 
  14   8   1       90.80       46.36     32.23 o 
  15   8   1      446.08      410.44     39.07 o 
 -14   9   1       32.01       -4.00     25.48 o 
 -13   9   1       14.44       29.38     24.01 o 
 -12   9   1      182.76      211.36     21.51 o 
 -11   9   1       21.48       14.01     17.67 o 
 -10   9   1       20.65       14.58     17.36 o 
  -9   9   1      627.09      571.78     24.30 o 
  -8   9   1       51.65       43.65     16.96 o 
  -7   9   1      274.97      314.02     18.85 o 
  -6   9   1     1036.83     1020.67     27.11 o 
  -5   9   1      255.13      263.97     25.20 o 
  -4   9   1      433.47      438.13     21.63 o 
  -3   9   1      182.48      188.70     18.15 o 
  -2   9   1      365.17      351.62     20.31 o 
  -1   9   1     1207.47     1222.31     31.69 o 
   0   9   1      401.71      396.09     18.84 o 
   1   9   1      303.09      292.62     14.85 o 
   2   9   1       22.19       19.52     11.37 o 
   3   9   1     1055.34     1059.69     23.11 o 
   4   9   1        2.30        8.01     11.72 o 
   5   9   1       82.24       63.61     14.32 o 
   6   9   1       71.14       97.80     14.88 o 
   7   9   1       68.44       65.31     17.25 o 
   8   9   1     1734.41     1701.59     39.89 o 
   9   9   1      340.10      370.95     26.80 o 
  10   9   1        2.20       -2.22     20.70 o 
  11   9   1       97.62       83.65     23.61 o 
  12   9   1       12.90       -2.02     22.62 o 
  13   9   1       20.91       -7.47     23.77 o 
  14   9   1       70.45       87.30     26.85 o 
 -12  10   1      710.33      705.01     29.66 o 
 -11  10   1       44.84       32.33     30.55 o 
 -10  10   1       59.19       41.26     18.68 o 
  -9  10   1      782.28      792.22     29.21 o 
  -8  10   1      347.39      348.20     22.60 o 
  -7  10   1        8.63       -0.01     17.18 o 
  -6  10   1      572.71      590.05     28.78 o 
  -5  10   1      455.89      411.72     30.82 o 
  -4  10   1       69.53       61.77     17.89 o 
  -3  10   1        3.22       -2.06     16.85 o 
  -2  10   1      531.10      535.91     27.00 o 
  -1  10   1      380.24      405.69     25.03 o 
   0  10   1        0.12      -12.24     18.20 o 
   1  10   1      241.83      224.24     22.25 o 
   2  10   1      453.97      452.44     26.29 o 
   3  10   1       17.70       28.48     20.01 o 
   4  10   1     2914.98     2884.50     54.98 o 
   5  10   1       10.85        6.24     24.17 o 
   6  10   1        3.55       17.17     23.36 o 
   7  10   1       94.16       67.41     19.95 o 
   8  10   1       85.23      100.81     20.94 o 
   9  10   1        0.15       19.01     25.75 o 
  10  10   1      213.73      179.78     23.62 o 
  11  10   1        5.88      -10.61     21.34 o 
  12  10   1      162.86      150.99     31.91 o 
 -10  11   1        0.65       15.45     25.01 o 
  -9  11   1       19.35       30.23     24.93 o 
  -8  11   1       38.64       26.25     24.38 o 
  -7  11   1        0.38       -8.33     22.98 o 
  -6  11   1        3.07        9.37     23.57 o 
  -5  11   1       24.17       11.65     23.42 o 
  -4  11   1      220.91      200.69     23.71 o 
  -3  11   1      443.08      438.04     56.88 o 
  -2  11   1       30.29       11.14     25.58 o 
  -1  11   1      579.40      590.39     29.60 o 
   0  11   1      293.91      327.38     25.95 o 
   1  11   1       10.41       -3.37     21.00 o 
   2  11   1        0.09       -6.50     24.91 o 
   3  11   1      343.93      347.21     26.30 o 
   4  11   1       54.17       53.90     25.29 o 
   5  11   1      363.53      373.48     31.37 o 
   6  11   1        4.55       -8.89     24.46 o 
   7  11   1      148.47      100.68     26.93 o 
   8  11   1      196.73      172.81     29.17 o 
   9  11   1       45.36       56.65     27.67 o 
  -6  12   1       59.65       82.53     43.58 o 
  -5  12   1       35.17       56.15     27.71 o 
  -4  12   1      109.64      119.98     27.86 o 
  -3  12   1      495.13      546.15     72.19 o 
  -2  12   1      153.67      152.51     25.68 o 
  -1  12   1      374.01      389.27     29.16 o 
   0  12   1        0.01        2.03     22.68 o 
   1  12   1       21.65       31.43     23.24 o 
   2  12   1      530.67      567.86     31.82 o 
   3  12   1        5.58      -15.11     25.37 o 
   4  12   1       37.39       33.56     28.04 o 
   5  12   1       81.77       60.99     28.29 o 
   6  12   1      119.05      102.01     29.40 o 
 -20   0   2       55.50       64.66     36.98 o 
 -19   0   2      130.44      102.11     31.66 o 
 -18   0   2       83.89      104.63     25.69 o 
 -17   0   2     2029.62     2017.72     44.43 o 
 -16   0   2        1.28       -2.31     19.63 o 
 -15   0   2      945.48      960.71     34.43 o 
 -14   0   2      807.92      891.78     31.53 o 
 -13   0   2      723.69      709.69     24.19 o 
 -12   0   2     2724.52     2860.42     47.65 o 
 -11   0   2       50.28       13.42     13.66 o 
 -10   0   2    12710.40    13252.82    180.68 o 
  -9   0   2      519.47      584.73     28.05 o 
  -8   0   2    12128.34    11924.48    139.73 o 
  -7   0   2     1065.06     1065.76     20.69 o 
  -6   0   2     1957.67     2020.64     24.95 o 
  -5   0   2     1940.16     2001.47     29.39 o 
  -4   0   2     4739.68     4517.65     44.58 o 
  -3   0   2     1578.98     1469.19     19.62 o 
   2   0   2    37867.03    38472.97    391.97 o 
   3   0   2     3387.70     3395.03     39.22 o 
   4   0   2      719.65      735.94     17.45 o 
   5   0   2      220.05      191.91     10.62 o 
   6   0   2     4148.50     4122.95     56.13 o 
   7   0   2     1410.62     1332.86     50.49 o 
   8   0   2     7414.20     7459.74     94.75 o 
   9   0   2       55.90       27.67     14.74 o 
  10   0   2     4376.55     4380.29    127.66 o 
  11   0   2      763.89      771.80     33.42 o 
  12   0   2     1762.10     1774.34     71.94 o 
  13   0   2      197.42      239.04     20.64 o 
  14   0   2     4717.65     4636.71     84.76 o 
  15   0   2     1079.77      988.24     34.62 o 
  16   0   2       38.07       15.24     33.77 o 
  17   0   2        4.91       29.14     25.43 o 
  18   0   2      462.02      492.03     48.84 o 
  19   0   2       65.80       49.58     45.33 o 
 -20   1   2        1.34       17.62     25.90 o 
 -19   1   2      142.63      190.25     23.89 o 
 -18   1   2      271.41      279.79     21.25 o 
 -17   1   2      182.61      244.85     19.61 o 
 -16   1   2      274.94      259.84     16.56 o 
 -15   1   2      371.74      387.68     16.48 o 
 -14   1   2     1043.38     1090.03     22.68 o 
 -13   1   2      153.19      163.39     12.38 o 
 -12   1   2       69.76       46.98     11.55 o 
 -11   1   2      969.67      971.66     21.17 o 
 -10   1   2     1474.25     1440.17     23.85 o 
  -9   1   2     2270.60     2539.27     29.85 o 
  -8   1   2     6138.81     6004.21     55.37 o 
  -7   1   2     1134.07     1166.51     17.02 o 
  -6   1   2        1.12       -3.82      4.24 o 
  -5   1   2      986.51      917.16     12.35 o 
  -4   1   2       60.05       65.59      4.09 o 
  -3   1   2     4442.13     4656.65     40.90 o 
  -2   1   2      837.21      788.92     13.73 o 
  -1   1   2        3.13        2.99      1.62 o 
   1   1   2       36.49       34.17      3.73 o 
   2   1   2     2504.42     2600.69     21.33 o 
   3   1   2      988.40     1025.30     12.25 o 
   4   1   2     9635.72     9320.73     69.52 o 
   5   1   2     3641.28     3517.97     31.60 o 
   6   1   2      520.31      435.60      9.95 o 
   7   1   2      556.24      487.19     12.55 o 
   8   1   2        5.83        7.25      9.11 o 
   9   1   2      135.92      149.93     10.68 o 
  10   1   2      144.75      156.90     18.31 o 
  11   1   2        0.00       34.69     13.25 o 
  12   1   2      154.13      193.27     19.07 o 
  13   1   2     1478.93     1459.77     27.48 o 
  14   1   2     1050.27     1098.59     45.31 o 
  15   1   2      302.19      319.58     17.93 o 
  16   1   2       87.02       71.46     20.58 o 
  17   1   2      843.68      913.21     32.47 o 
  18   1   2      908.39      902.34     35.53 o 
  19   1   2        2.27       -4.10     25.25 o 
 -20   2   2        0.09       12.70     26.92 o 
 -19   2   2       89.70       90.51     30.78 o 
 -18   2   2      200.86      232.75     20.13 o 
 -17   2   2       43.51       47.68     18.10 o 
 -16   2   2       68.80       68.67     15.15 o 
 -15   2   2      136.67      143.74     16.78 o 
 -14   2   2      786.02      794.18     19.95 o 
 -13   2   2      292.40      256.96     13.50 o 
 -12   2   2       61.20       81.25     11.25 o 
 -11   2   2      548.25      608.70     17.52 o 
 -10   2   2     3176.11     2922.68     31.78 o 
  -9   2   2      781.62      789.91     16.48 o 
  -8   2   2      786.08      793.88     18.06 o 
  -7   2   2      132.82      179.81     10.59 o 
  -6   2   2     3139.15     3013.96     30.31 o 
  -5   2   2      919.53      934.35     18.15 o 
  -4   2   2     9154.49     9261.79     84.76 o 
  -3   2   2    18303.32    18856.61    182.62 o 
  -2   2   2    45251.80    46188.80    357.76 o 
  -1   2   2    18596.33    18875.59    115.01 o 
   0   2   2     2431.26     2477.17     19.52 o 
   1   2   2    11623.95    11298.15     86.60 o 
   2   2   2      166.04      169.05      5.40 o 
   3   2   2    10763.28    10328.83     80.30 o 
   4   2   2      100.12      101.62      5.35 o 
   5   2   2      788.35      770.01     13.49 o 
   6   2   2    11057.74    11036.61     94.21 o 
   7   2   2       21.56       36.85      8.66 o 
   8   2   2      796.54      859.58     17.95 o 
   9   2   2      836.44      812.32     16.98 o 
  10   2   2       42.54       28.79      8.11 o 
  11   2   2     1105.97     1049.14     20.32 o 
  12   2   2      330.18      304.60     13.62 o 
  13   2   2      104.79      107.11     13.28 o 
  14   2   2      797.26      822.55     23.00 o 
  15   2   2      765.02      733.16     30.04 o 
  16   2   2      505.61      482.56     24.43 o 
  17   2   2       58.98       38.76     19.09 o 
  18   2   2      691.93      696.14     32.21 o 
  19   2   2      190.12      212.16     27.47 o 
 -20   3   2       54.95       78.41     24.78 o 
 -19   3   2      196.56      204.92     26.52 o 
 -18   3   2       53.30       23.38     19.99 o 
 -17   3   2       12.36      -16.37     16.59 o 
 -16   3   2      361.95      362.91     20.76 o 
 -15   3   2      399.28      401.82     18.28 o 
 -14   3   2     1165.64     1191.04     23.81 o 
 -13   3   2        9.44       -3.48     11.68 o 
 -12   3   2        3.58       -7.61      9.80 o 
 -11   3   2        1.79        9.01     11.73 o 
 -10   3   2      767.70      742.39     20.15 o 
  -9   3   2      217.42      265.72     12.45 o 
  -8   3   2      366.15      417.24     12.06 o 
  -7   3   2      262.88      303.51     13.65 o 
  -6   3   2      249.23      263.03     10.33 o 
  -5   3   2    10246.56     9902.15     91.68 o 
  -4   3   2       23.05       31.52      6.24 o 
  -3   3   2    33448.77    34303.84    295.00 o 
  -2   3   2       94.78      161.39      4.85 o 
  -1   3   2    15879.33    16425.38    111.70 o 
   0   3   2     5020.14     4961.47     40.56 o 
   1   3   2      430.94      478.60      8.55 o 
   2   3   2     1549.47     1539.54     15.93 o 
   3   3   2       57.39       63.50      6.26 o 
   4   3   2        5.00       28.97      7.32 o 
   5   3   2      234.95      255.46     11.02 o 
   6   3   2      795.51      739.75     17.09 o 
   7   3   2      905.82      967.03     18.91 o 
   8   3   2     5478.28     5592.82     54.53 o 
   9   3   2      127.25      139.74     11.51 o 
  10   3   2      370.29      376.33     16.25 o 
  11   3   2      279.99      267.89     20.02 o 
  12   3   2      181.47      156.05     14.96 o 
  13   3   2      316.42      305.78     18.17 o 
  14   3   2       99.54      106.54     16.34 o 
  15   3   2      247.37      245.05     20.71 o 
  16   3   2      129.12      110.58     20.14 o 
  17   3   2      111.40      116.86     23.41 o 
  18   3   2       12.98       10.22     22.75 o 
  19   3   2      130.16      139.11     27.04 o 
 -19   4   2      217.54      268.23     27.11 o 
 -18   4   2      271.53      267.35     24.22 o 
 -17   4   2      159.59      159.07     22.00 o 
 -16   4   2      516.15      504.33     22.79 o 
 -15   4   2      124.93       85.45     16.69 o 
 -14   4   2      432.92      418.31     20.98 o 
 -13   4   2      770.14      799.70     30.30 o 
 -12   4   2      400.48      417.50     18.50 o 
 -11   4   2      354.21      355.90     14.37 o 
 -10   4   2      244.71      255.96     10.61 o 
  -9   4   2     1309.80     1268.52     20.89 o 
  -8   4   2     4437.17     4369.64     47.18 o 
  -7   4   2     5128.72     4919.45     53.42 o 
  -6   4   2     2645.82     2401.39     27.67 o 
  -5   4   2    12298.61    12557.80    111.06 o 
  -4   4   2        2.84        9.00      6.21 o 
  -3   4   2     3139.95     3032.27     34.55 o 
  -2   4   2     7103.29     7129.27     54.65 o 
  -1   4   2        8.96        8.31      6.45 o 
   0   4   2       80.85       81.14      6.60 o 
   1   4   2     1183.62     1165.87     17.05 o 
   2   4   2       27.26       21.67      6.72 o 
   3   4   2        0.88       -2.62      7.65 o 
   4   4   2     4871.91     5052.97     46.55 o 
   5   4   2      138.12      148.02     11.19 o 
   6   4   2     2011.62     1829.43     25.18 o 
   7   4   2      220.02      187.42     10.80 o 
   8   4   2      352.85      313.23     12.63 o 
   9   4   2     1645.51     1556.27     24.94 o 
  10   4   2     4257.66     4200.49     53.14 o 
  11   4   2      369.77      343.66     16.67 o 
  12   4   2      432.06      428.44     25.29 o 
  13   4   2        0.03      -14.11     14.11 o 
  14   4   2     1191.26     1261.13     31.42 o 
  15   4   2       70.99       62.04     19.01 o 
  16   4   2       20.48       15.78     18.95 o 
  17   4   2       91.76       80.22     23.54 o 
  18   4   2        0.15      -22.43     22.43 o 
 -18   5   2      209.49      235.78     30.60 o 
 -17   5   2      101.05       90.21     25.31 o 
 -16   5   2       15.77       -5.05     22.49 o 
 -15   5   2        0.67      -17.58     17.58 o 
 -14   5   2        0.58      -11.56     16.95 o 
 -13   5   2        0.55        5.97     17.83 o 
 -12   5   2       22.72       26.23     14.43 o 
 -11   5   2     1911.49     1890.10     27.68 o 
 -10   5   2      395.86      398.53     13.84 o 
  -9   5   2      241.82      238.09     16.65 o 
  -8   5   2      567.38      536.05     13.81 o 
  -7   5   2     5543.07     5465.51     50.21 o 
  -6   5   2      194.39      228.00     10.12 o 
  -5   5   2     1033.18     1154.52     16.58 o 
  -4   5   2      873.13     1003.33     15.70 o 
  -3   5   2     1315.73     1444.68     20.79 o 
  -2   5   2     2086.32     2082.90     26.86 o 
  -1   5   2      161.76      173.51     13.37 o 
   0   5   2     1271.18     1265.33     20.74 o 
   1   5   2       46.20       31.11      7.47 o 
   2   5   2       71.87       59.23      7.89 o 
   3   5   2     4948.08     4846.43     45.38 o 
   4   5   2       84.48       89.20      8.42 o 
   5   5   2     2418.39     2379.79     25.37 o 
   6   5   2        0.48       -6.51      9.05 o 
   7   5   2     1727.59     1753.72     25.52 o 
   8   5   2      260.80      235.88     12.40 o 
   9   5   2       10.02       17.29     11.00 o 
  10   5   2       12.02        7.36     11.97 o 
  11   5   2     1752.07     1658.55     30.86 o 
  12   5   2      326.25      322.32     22.15 o 
  13   5   2      181.48      153.99     17.49 o 
  14   5   2       72.19       94.69     19.53 o 
  15   5   2        7.62       48.64     25.74 o 
  16   5   2      643.44      637.48     40.27 o 
  17   5   2      245.26      273.09     24.69 o 
  18   5   2      446.56      429.87     31.60 o 
 -18   6   2       33.09       41.39     31.80 o 
 -17   6   2      458.87      438.51     38.19 o 
 -16   6   2        1.46        6.75     36.20 o 
 -15   6   2       10.98       -3.11     25.96 o 
 -14   6   2       29.12       63.25     20.58 o 
 -13   6   2        0.39       -9.11     18.23 o 
 -12   6   2     1549.15     1673.14     52.44 o 
 -11   6   2     2630.99     2470.76     46.71 o 
 -10   6   2      339.44      357.55     29.94 o 
  -9   6   2      732.29      743.62     16.07 o 
  -8   6   2      772.00      722.59     18.07 o 
  -7   6   2      168.04      169.89      9.39 o 
  -6   6   2     4066.46     4023.32     42.73 o 
  -5   6   2     2099.84     2165.90     25.49 o 
  -4   6   2      328.83      333.28     10.48 o 
  -3   6   2        0.96        0.16      7.36 o 
  -2   6   2      213.86      267.35      9.32 o 
  -1   6   2      336.22      384.90     11.50 o 
   0   6   2     1270.27     1223.39     20.90 o 
   1   6   2     3340.31     3480.78     35.55 o 
   2   6   2      405.19      393.78     11.56 o 
   3   6   2      239.07      259.05     10.44 o 
   4   6   2     1448.44     1358.71     23.21 o 
   5   6   2      684.26      702.59     15.35 o 
   6   6   2      926.07      961.59     23.02 o 
   7   6   2        7.57       -9.45      9.45 o 
   8   6   2      145.63      165.54     16.22 o 
   9   6   2      202.06      198.33     15.45 o 
  10   6   2     1600.61     1500.76     28.93 o 
  11   6   2       13.36      -13.42     13.42 o 
  12   6   2      674.22      681.67     28.91 o 
  13   6   2      158.74      141.29     21.90 o 
  14   6   2      476.03      467.14     26.04 o 
  15   6   2        0.24       22.00     19.07 o 
  16   6   2       12.44        4.28     19.77 o 
  17   6   2        6.68       41.67     23.39 o 
 -17   7   2       12.32       24.27     30.90 o 
 -16   7   2      393.11      403.05     40.12 o 
 -15   7   2      255.22      269.31     34.01 o 
 -14   7   2      102.07       76.32     47.63 o 
 -13   7   2     1245.09     1240.26     58.98 o 
 -12   7   2        5.31      -12.30     19.78 o 
 -11   7   2     1785.17     1596.80     44.01 o 
 -10   7   2       96.21       65.23     19.99 o 
  -9   7   2      740.46      681.65     24.23 o 
  -8   7   2     1716.46     1738.67     40.33 o 
  -7   7   2      528.45      508.71     17.63 o 
  -6   7   2      256.93      263.23     13.13 o 
  -5   7   2       71.08       65.12      8.99 o 
  -4   7   2     2638.27     2677.43     30.68 o 
  -3   7   2      936.65      901.50     17.62 o 
  -2   7   2     1275.76     1249.47     21.86 o 
  -1   7   2     1440.31     1347.78     29.51 o 
   0   7   2     1058.14     1036.25     22.64 o 
   1   7   2       76.39       45.94      9.15 o 
   2   7   2      355.75      379.05     12.31 o 
   3   7   2      760.37      742.17     17.56 o 
   4   7   2      347.33      343.76     12.53 o 
   5   7   2     3620.84     3494.34     39.81 o 
   6   7   2      730.47      751.22     39.50 o 
   7   7   2        5.49        8.27     13.10 o 
   8   7   2      182.79      182.04     16.34 o 
   9   7   2      165.73      173.88     14.45 o 
  10   7   2      702.27      612.47     30.78 o 
  11   7   2        3.44       -4.36     20.41 o 
  12   7   2      255.54      272.15     27.08 o 
  13   7   2      138.95      122.63     25.56 o 
  14   7   2      750.09      747.53     37.74 o 
  15   7   2       67.17       94.40     23.23 o 
  16   7   2      323.86      379.15     29.28 o 
 -16   8   2      330.39      329.63     32.17 o 
 -15   8   2      895.79      993.53     41.36 o 
 -14   8   2      544.62      492.53     32.59 o 
 -13   8   2        8.83        2.21     21.85 o 
 -12   8   2      302.27      249.26     26.08 o 
 -11   8   2      260.15      256.40     20.14 o 
 -10   8   2     1017.63     1003.72     44.41 o 
  -9   8   2       42.39       19.73     24.73 o 
  -8   8   2      233.64      222.03     17.57 o 
  -7   8   2      286.05      278.94     18.02 o 
  -6   8   2     1301.68     1274.02     24.42 o 
  -5   8   2      449.64      460.56     15.33 o 
  -4   8   2      447.50      469.43     15.98 o 
  -3   8   2      123.12      150.09     15.54 o 
  -2   8   2     1680.08     1665.35     27.01 o 
  -1   8   2      411.11      427.58     22.38 o 
   0   8   2     3889.15     3790.43     48.23 o 
   1   8   2       91.63       73.79     11.30 o 
   2   8   2      732.43      694.50     21.69 o 
   3   8   2      347.85      344.75     14.32 o 
   4   8   2      569.90      553.02     16.65 o 
   5   8   2        0.04       -5.02     10.64 o 
   6   8   2      544.06      533.89     19.28 o 
   7   8   2      327.38      326.75     19.88 o 
   8   8   2      257.29      295.37     30.48 o 
   9   8   2       42.27       51.42     19.76 o 
  10   8   2      180.10      161.06     23.64 o 
  11   8   2       40.87       25.99     20.45 o 
  12   8   2       17.53       17.01     21.45 o 
  13   8   2      245.05      271.65     25.05 o 
  14   8   2      494.03      554.46     35.89 o 
  15   8   2        7.68      -25.81     25.81 o 
 -14   9   2      301.45      355.25     24.60 o 
 -13   9   2      220.51      250.75     22.24 o 
 -12   9   2       16.35        9.99     23.45 o 
 -11   9   2       94.78       73.80     21.13 o 
 -10   9   2      668.73      704.78     26.73 o 
  -9   9   2        3.07      -15.77     15.77 o 
  -8   9   2      178.10      185.28     18.03 o 
  -7   9   2       46.59       28.11     15.68 o 
  -6   9   2      659.39      697.28     22.64 o 
  -5   9   2     3864.55     3811.65     50.95 o 
  -4   9   2       13.11       19.26     15.37 o 
  -3   9   2     1129.66     1114.88     30.82 o 
  -2   9   2      140.44      164.33     17.66 o 
  -1   9   2      442.35      422.60     21.35 o 
   0   9   2      853.71      848.25     27.43 o 
   1   9   2       64.46       61.34     13.36 o 
   2   9   2      220.90      212.79     15.43 o 
   3   9   2     2679.95     2732.29     39.58 o 
   4   9   2      434.87      464.84     17.38 o 
   5   9   2      421.70      443.66     17.88 o 
   6   9   2      243.13      266.34     19.30 o 
   7   9   2        0.78        6.77     15.82 o 
   8   9   2     3993.53     4246.11     85.45 o 
   9   9   2      343.08      349.10     26.01 o 
  10   9   2        5.66      -11.95     20.45 o 
  11   9   2     1073.17     1095.87     40.01 o 
  12   9   2       26.84       43.53     23.79 o 
  13   9   2      583.69      569.22     38.16 o 
 -12  10   2        7.34       22.98     18.74 o 
 -11  10   2      280.62      318.63     25.49 o 
 -10  10   2       14.25       19.83     17.72 o 
  -9  10   2       39.03       50.13     17.48 o 
  -8  10   2       91.75      103.06     18.19 o 
  -7  10   2       17.16       20.21     16.58 o 
  -6  10   2      540.44      509.10     21.26 o 
  -5  10   2        0.66      -16.10     16.10 o 
  -4  10   2        3.20      -19.25     19.25 o 
  -3  10   2       52.64       58.19     17.70 o 
  -2  10   2       48.91       16.14     16.98 o 
  -1  10   2     1050.14     1021.80     33.89 o 
   0  10   2      109.43      124.51     16.86 o 
   1  10   2       18.35        5.50     15.22 o 
   2  10   2      321.97      320.69     24.35 o 
   3  10   2        6.77      -18.02     18.02 o 
   4  10   2       29.75       10.00     19.04 o 
   5  10   2       13.69        2.90     32.81 o 
   6  10   2      116.33       88.72     25.40 o 
   7  10   2      194.15      255.38     28.96 o 
   8  10   2      126.76      130.47     26.77 o 
   9  10   2      137.22      151.31     27.78 o 
  10  10   2        0.06       -3.49     33.64 o 
  11  10   2        0.54       10.08     35.87 o 
 -10  11   2      451.94      555.96     27.55 o 
  -9  11   2        0.05       14.87     19.32 o 
  -8  11   2      239.33      234.94     23.02 o 
  -7  11   2       43.75       48.42     22.84 o 
  -6  11   2       10.38       27.48     22.25 o 
  -5  11   2      813.72      895.55     50.83 o 
  -4  11   2        2.88       -5.43     22.12 o 
  -3  11   2     1303.01     1256.23     38.97 o 
  -2  11   2      672.85      637.46     30.19 o 
  -1  11   2      152.37      174.10     23.11 o 
   0  11   2      480.05      481.57     27.98 o 
   1  11   2      169.66      162.75     23.28 o 
   2  11   2       64.50       57.79     22.44 o 
   3  11   2      190.72      219.52     24.46 o 
   4  11   2      252.61      231.97     28.79 o 
   5  11   2       35.96      -13.40     27.86 o 
   6  11   2     1026.08     1081.46     78.28 o 
   7  11   2       22.15      -19.44     25.85 o 
   8  11   2       27.45       46.62     27.07 o 
   9  11   2       40.55       63.87     28.67 o 
  -6  12   2      858.55      861.17     39.94 o 
  -5  12   2       73.09       31.19     24.84 o 
  -4  12   2        0.15      -12.84     23.93 o 
  -3  12   2        4.36        0.19     21.85 o 
  -2  12   2        1.10      -11.93     22.17 o 
  -1  12   2      302.52      272.65     26.70 o 
   0  12   2      183.96      211.44     34.20 o 
   1  12   2      587.30      617.48     32.36 o 
   2  12   2        5.12        3.60     29.76 o 
   3  12   2      626.70      608.72     37.27 o 
   4  12   2      146.50      167.76     31.29 o 
   5  12   2       71.61       39.84     32.14 o 
 -20   1   3        4.75      -17.64     24.19 o 
 -19   1   3      520.42      543.38     31.74 o 
 -18   1   3       57.10       61.65     17.14 o 
 -17   1   3      783.57      769.63     22.70 o 
 -16   1   3       17.62       10.75     12.75 o 
 -15   1   3       80.45       81.42     12.93 o 
 -14   1   3     2449.58     2346.71     31.92 o 
 -13   1   3      779.76      750.33     19.55 o 
 -12   1   3       71.24       83.66     11.44 o 
 -11   1   3     1247.12     1114.05     19.95 o 
 -10   1   3      294.88      282.44     10.52 o 
  -9   1   3     1261.77     1243.00     30.51 o 
  -8   1   3     1994.09     1939.30     24.42 o 
  -7   1   3     2318.72     2216.10     23.53 o 
  -6   1   3    16086.71    15728.83    115.27 o 
  -5   1   3      990.51     1088.72     13.74 o 
  -4   1   3     1472.37     1464.29     16.10 o 
  -3   1   3     3045.68     2979.29     39.16 o 
  -2   1   3     1311.60     1228.22     15.31 o 
  -1   1   3    23700.62    24844.34    304.20 o 
   0   1   3      291.31      342.35      6.37 o 
   1   1   3      378.34      377.43      7.00 o 
   2   1   3     6836.63     6802.20     51.49 o 
   3   1   3    10232.62    10772.69     79.36 o 
   4   1   3     1952.77     1975.05     20.91 o 
   5   1   3     5266.13     5343.38     48.70 o 
   6   1   3     2920.04     2991.77     48.64 o 
   7   1   3     1554.93     1512.15     21.97 o 
   8   1   3     1605.57     1607.41     22.88 o 
   9   1   3       58.85       53.74      9.13 o 
  10   1   3     5073.23     4953.59     57.81 o 
  11   1   3        1.55        0.32     11.51 o 
  12   1   3      966.14      928.95     24.87 o 
  13   1   3      809.39      777.64     24.20 o 
  14   1   3     1045.98     1043.24     28.66 o 
  15   1   3      207.82      219.20     18.59 o 
  16   1   3       49.09       63.69     20.42 o 
  17   1   3     1277.83     1306.86     45.10 o 
  18   1   3      406.27      399.60     36.41 o 
  19   1   3      107.80      148.06     29.18 o 
 -20   2   3        6.90      -11.80     25.87 o 
 -19   2   3        5.20      -19.50     19.50 o 
 -18   2   3      522.42      521.43     24.47 o 
 -17   2   3      125.11      168.02     16.99 o 
 -16   2   3      253.07      246.71     17.31 o 
 -15   2   3       36.96       11.23     14.35 o 
 -14   2   3     1547.63     1515.84     29.16 o 
 -13   2   3      330.09      360.83     15.46 o 
 -12   2   3      365.53      334.72     12.90 o 
 -11   2   3     2402.88     2294.74     28.98 o 
 -10   2   3       64.38       40.91      7.24 o 
  -9   2   3        4.16       10.69      8.14 o 
  -8   2   3      162.55      139.93      9.32 o 
  -7   2   3      584.00      623.37     14.34 o 
  -6   2   3        2.92       -0.86      7.43 o 
  -5   2   3      431.75      484.24     13.14 o 
  -4   2   3     4998.52     5204.95     61.41 o 
  -3   2   3     6408.94     6921.42     65.54 o 
  -2   2   3     1121.10     1029.10     11.21 o 
  -1   2   3     7763.39     7889.96     50.08 o 
   0   2   3       12.08       22.81      3.49 o 
   1   2   3        8.02        4.31      3.25 o 
   2   2   3     2594.66     2624.29     22.32 o 
   3   2   3      996.77      940.17     18.96 o 
   4   2   3     6612.03     6290.56     55.20 o 
   5   2   3     2112.59     2113.92     24.86 o 
   6   2   3        1.74       -8.62      8.62 o 
   7   2   3      353.26      301.00     12.44 o 
   8   2   3     2671.06     2544.77     30.04 o 
   9   2   3       10.13       -0.12      8.13 o 
  10   2   3        1.07       14.88     10.73 o 
  11   2   3      304.94      312.17     15.20 o 
  12   2   3      392.78      430.52     17.80 o 
  13   2   3      461.79      493.78     23.46 o 
  14   2   3      505.84      550.11     25.33 o 
  15   2   3     1118.36     1012.03     33.65 o 
  16   2   3     1246.94     1211.17     37.45 o 
  17   2   3      109.78      136.02     21.30 o 
  18   2   3      639.80      723.96     32.74 o 
  19   2   3        9.90       24.39     31.26 o 
 -20   3   3      234.84      225.58     31.04 o 
 -19   3   3      863.09      913.34     36.65 o 
 -18   3   3      135.41      162.97     21.86 o 
 -17   3   3      339.71      330.16     24.10 o 
 -16   3   3     1035.32     1024.89     27.92 o 
 -15   3   3      213.50      208.58     24.17 o 
 -14   3   3     1734.84     1733.00     32.30 o 
 -13   3   3      283.19      297.58     14.99 o 
 -12   3   3     5649.08     5580.53     65.06 o 
 -11   3   3     6488.08     6237.78     65.33 o 
 -10   3   3     1157.13     1180.78     20.05 o 
  -9   3   3      226.07      225.07     14.17 o 
  -8   3   3     2897.89     3055.07     34.45 o 
  -7   3   3      530.52      485.94     13.34 o 
  -6   3   3     4185.21     4238.91     46.81 o 
  -5   3   3     4346.16     4428.26     58.44 o 
  -4   3   3      199.99      152.80      9.01 o 
  -3   3   3    47862.74    48765.82    373.39 o 
  -2   3   3      119.99      131.77      5.06 o 
  -1   3   3      242.82      341.31      6.49 o 
   0   3   3     5559.06     5458.87     40.35 o 
   1   3   3     1012.44     1090.88     28.25 o 
   2   3   3    12652.42    12356.77     94.98 o 
   3   3   3     2647.42     2586.12     25.88 o 
   4   3   3     3368.52     3163.81     32.82 o 
   5   3   3     6366.92     6272.85     53.27 o 
   6   3   3      262.97      341.55     12.03 o 
   7   3   3      741.89      787.19     17.94 o 
   8   3   3      698.62      709.79     19.13 o 
   9   3   3     3077.00     3017.41     38.22 o 
  10   3   3     6369.54     6178.56     65.37 o 
  11   3   3     1708.54     1720.04     30.92 o 
  12   3   3      648.82      613.05     20.94 o 
  13   3   3     4429.61     4399.59     59.72 o 
  14   3   3        5.44      -10.18     16.93 o 
  15   3   3       87.59       48.36     18.10 o 
  16   3   3        4.85      -13.04     18.26 o 
  17   3   3        0.01      -19.90     21.32 o 
  18   3   3     1158.70     1244.58     41.62 o 
 -19   4   3        8.43        3.81     25.30 o 
 -18   4   3       40.27       33.04     23.01 o 
 -17   4   3       16.99        7.89     21.44 o 
 -16   4   3      100.49      140.52     22.86 o 
 -15   4   3      988.60      967.78     37.28 o 
 -14   4   3       22.05       55.27     28.08 o 
 -13   4   3      288.99      307.12     18.63 o 
 -12   4   3     1649.78     1607.08     26.20 o 
 -11   4   3        6.25        9.50      9.52 o 
 -10   4   3      320.45      324.50     11.53 o 
  -9   4   3       94.14      111.77      8.59 o 
  -8   4   3      544.25      521.09     14.24 o 
  -7   4   3     3092.93     3268.50     36.95 o 
  -6   4   3      443.64      405.82     16.80 o 
  -5   4   3     7922.37     8125.78    101.19 o 
  -4   4   3      108.99       78.02     10.41 o 
  -3   4   3      510.93      474.89     15.71 o 
  -2   4   3      184.71      199.51      9.01 o 
  -1   4   3     3467.09     3421.45     29.64 o 
   0   4   3     4815.59     4696.13     41.70 o 
   1   4   3      800.62      761.62     16.72 o 
   2   4   3      630.96      591.61     16.67 o 
   3   4   3       90.25      109.94      9.98 o 
   4   4   3       34.78       33.36      8.38 o 
   5   4   3       36.05       38.71      8.91 o 
   6   4   3      671.32      667.22     16.66 o 
   7   4   3      160.12      198.26     10.99 o 
   8   4   3     2527.29     2462.44     31.22 o 
   9   4   3       48.86       36.12     10.64 o 
  10   4   3      160.11      143.56     13.62 o 
  11   4   3      484.30      455.33     20.33 o 
  12   4   3       66.60       43.80     14.63 o 
  13   4   3       20.37       16.52     14.99 o 
  14   4   3       17.12       10.00     15.83 o 
  15   4   3     1193.68     1167.45     33.33 o 
  16   4   3       83.01       70.55     23.26 o 
  17   4   3       10.99        3.92     22.75 o 
  18   4   3       99.60      114.79     25.72 o 
 -19   5   3       36.05       63.96     27.51 o 
 -18   5   3      191.70      240.62     33.30 o 
 -17   5   3       18.21       20.29     22.89 o 
 -16   5   3       65.16        7.55     22.01 o 
 -15   5   3      829.06      791.04     44.07 o 
 -14   5   3     1686.91     1874.99     51.58 o 
 -13   5   3      832.27      806.22     30.82 o 
 -12   5   3      468.60      506.04     24.87 o 
 -11   5   3      139.59      127.67     13.14 o 
 -10   5   3      110.05       99.53     11.16 o 
  -9   5   3     5933.36     5839.67     71.03 o 
  -8   5   3       35.86       39.15      7.23 o 
  -7   5   3     2987.49     2981.65     36.76 o 
  -6   5   3     6550.61     6541.43     87.92 o 
  -5   5   3    18286.50    18336.88    190.93 o 
  -4   5   3       15.84       21.49     14.89 o 
  -3   5   3     6340.66     6840.31     60.64 o 
  -2   5   3     1779.60     1920.71     33.59 o 
  -1   5   3     1332.26     1282.39     28.44 o 
   0   5   3     2846.31     3041.24     32.31 o 
   1   5   3     1948.30     1902.14     23.73 o 
   2   5   3     7924.21     7483.84     61.58 o 
   3   5   3     2162.45     2232.45     24.57 o 
   4   5   3     2892.08     2895.49     31.27 o 
   5   5   3      160.28      174.24     11.50 o 
   6   5   3       26.85       13.70      8.24 o 
   7   5   3     2958.91     2872.77     34.64 o 
   8   5   3       53.52       61.58     10.77 o 
   9   5   3       95.91      103.81     15.25 o 
  10   5   3        1.34        9.64     11.68 o 
  11   5   3     1035.64      983.11     38.05 o 
  12   5   3       23.86       -3.58     15.79 o 
  13   5   3      693.38      653.96     34.90 o 
  14   5   3      158.63      174.78     20.63 o 
  15   5   3     1335.15     1378.86     36.95 o 
  16   5   3      964.94     1044.05     59.37 o 
  17   5   3       29.96       13.83     23.62 o 
 -18   6   3       33.70       25.72     30.59 o 
 -17   6   3       23.06       53.06     29.86 o 
 -16   6   3      119.11       85.57     29.25 o 
 -15   6   3        9.07       -7.50     25.78 o 
 -14   6   3        6.54      -28.04     28.04 o 
 -13   6   3      150.11      135.04     27.66 o 
 -12   6   3      257.25      247.09     22.70 o 
 -11   6   3      116.72       86.39     18.50 o 
 -10   6   3     2929.05     2786.67     37.86 o 
  -9   6   3     3138.83     3066.88     45.79 o 
  -8   6   3       18.00       12.39      9.80 o 
  -7   6   3     1524.79     1382.35     35.20 o 
  -6   6   3      273.53      287.95     19.80 o 
  -5   6   3       15.37       -7.23     11.68 o 
  -4   6   3     2340.73     2281.47     25.70 o 
  -3   6   3     1074.54     1037.73     16.85 o 
  -2   6   3      185.44      189.43      8.06 o 
  -1   6   3       31.68       35.78      6.27 o 
   0   6   3     1842.08     1841.64     23.53 o 
   1   6   3      428.11      430.65     13.00 o 
   2   6   3      280.42      319.61     11.77 o 
   3   6   3      313.82      320.78     10.10 o 
   4   6   3      112.81      110.56      9.00 o 
   5   6   3     1147.13     1158.81     19.32 o 
   6   6   3        0.22       -2.76      9.35 o 
   7   6   3      540.96      507.06     18.08 o 
   8   6   3      208.70      213.99     19.39 o 
   9   6   3        6.71      -12.07     12.07 o 
  10   6   3      345.73      354.21     17.60 o 
  11   6   3       15.59       19.74     18.38 o 
  12   6   3      629.04      626.93     25.25 o 
  13   6   3       71.45      104.75     26.80 o 
  14   6   3      927.45      899.40     30.50 o 
  15   6   3       45.94       38.16     20.37 o 
  16   6   3      280.13      304.94     25.26 o 
 -17   7   3       19.05        6.10     44.59 o 
 -16   7   3       70.73       84.73     30.85 o 
 -15   7   3        9.76       11.13     26.99 o 
 -14   7   3       77.03       34.96     27.78 o 
 -13   7   3        1.08       -7.82     20.65 o 
 -12   7   3      462.18      430.31     31.41 o 
 -11   7   3       22.65        7.30     19.92 o 
 -10   7   3      637.06      665.40     19.60 o 
  -9   7   3     1125.25     1097.23     27.16 o 
  -8   7   3      258.55      248.26     23.26 o 
  -7   7   3        0.22      -13.13     16.54 o 
  -6   7   3     1188.85     1113.16     42.76 o 
  -5   7   3     1365.02     1351.47     20.11 o 
  -4   7   3       42.18       38.96      8.01 o 
  -3   7   3     1104.18     1120.34     17.64 o 
  -2   7   3       35.52       33.54      8.08 o 
  -1   7   3      390.10      380.84     11.09 o 
   0   7   3      118.69      161.73     12.67 o 
   1   7   3      706.16      710.56     17.87 o 
   2   7   3       13.94       13.02      8.86 o 
   3   7   3        9.45        6.58      9.62 o 
   4   7   3      485.94      502.69     15.67 o 
   5   7   3      516.45      555.74     15.49 o 
   6   7   3      901.33      833.65     18.37 o 
   7   7   3        8.21       -7.37     13.00 o 
   8   7   3       89.25       94.90     15.40 o 
   9   7   3       31.52       26.81     14.78 o 
  10   7   3      304.72      354.97     23.21 o 
  11   7   3      292.87      291.01     26.67 o 
  12   7   3        7.28       21.92     22.99 o 
  13   7   3      163.59      177.80     27.02 o 
  14   7   3       43.56       18.32     22.14 o 
  15   7   3      274.88      270.85     35.54 o 
 -16   8   3       88.13      109.83     27.77 o 
 -15   8   3       21.94      -24.03     24.03 o 
 -14   8   3      355.38      345.92     30.04 o 
 -13   8   3        2.80      -15.45     15.45 o 
 -12   8   3      140.87      163.47     17.19 o 
 -11   8   3      546.30      545.87     23.05 o 
 -10   8   3      260.34      274.15     23.20 o 
  -9   8   3      684.49      552.76     29.04 o 
  -8   8   3     1832.20     1713.29     33.61 o 
  -7   8   3       10.62       -8.52     18.51 o 
  -6   8   3      668.88      688.83     20.20 o 
  -5   8   3       53.09       60.91     10.37 o 
  -4   8   3     1515.94     1572.69     25.67 o 
  -3   8   3      207.98      202.52     17.98 o 
  -2   8   3      115.61      112.18     13.19 o 
  -1   8   3       25.61       -1.87     10.86 o 
   0   8   3      313.73      281.90     14.08 o 
   1   8   3      129.84      142.95     12.29 o 
   2   8   3        2.15       10.21     12.16 o 
   3   8   3       48.26       52.53     13.15 o 
   4   8   3      499.38      510.92     16.66 o 
   5   8   3        0.96        3.35     10.62 o 
   6   8   3      479.41      502.59     16.57 o 
   7   8   3      324.88      300.67     24.74 o 
   8   8   3      107.60       87.00     19.93 o 
   9   8   3      895.81      916.23     30.73 o 
  10   8   3      163.79      141.26     20.80 o 
  11   8   3        1.32      -16.78     19.58 o 
  12   8   3       34.61       53.86     20.58 o 
  13   8   3        1.72      -14.97     24.18 o 
  14   8   3      281.97      291.17     30.91 o 
 -14   9   3       47.92        7.44     25.37 o 
 -13   9   3       74.96       58.26     30.73 o 
 -12   9   3        3.88      -21.78     21.78 o 
 -11   9   3       48.19       86.37     24.04 o 
 -10   9   3      179.66      144.26     32.84 o 
  -9   9   3     1128.53     1177.31     41.08 o 
  -8   9   3       17.20      -11.83     20.18 o 
  -7   9   3      585.89      560.06     29.16 o 
  -6   9   3      145.51      159.20     14.94 o 
  -5   9   3      260.46      278.09     16.58 o 
  -4   9   3       16.90       16.51     14.85 o 
  -3   9   3       23.68       13.85     22.82 o 
  -2   9   3      833.37      854.59     27.25 o 
  -1   9   3       12.42        4.76     15.55 o 
   0   9   3      106.67      111.23     14.58 o 
   1   9   3      287.78      279.67     16.48 o 
   2   9   3       10.13       -8.24     15.75 o 
   3   9   3       48.59       22.69     13.58 o 
   4   9   3        9.58        2.91     14.17 o 
   5   9   3      430.34      471.15     22.38 o 
   6   9   3      443.94      437.68     23.11 o 
   7   9   3      178.06      168.13     23.27 o 
   8   9   3        2.87       20.73     21.45 o 
   9   9   3       48.39        1.23     22.80 o 
  10   9   3      489.11      480.54     42.26 o 
  11   9   3      259.80      343.55     34.15 o 
  12   9   3       48.93       31.90     35.22 o 
  13   9   3      191.12      189.97     32.67 o 
 -12  10   3      800.49      808.74     39.20 o 
 -11  10   3        7.12       14.21     24.35 o 
 -10  10   3      384.81      384.00     30.13 o 
  -9  10   3       40.14       29.26     23.19 o 
  -8  10   3        4.57      -15.37     21.28 o 
  -7  10   3       45.67       42.44     27.35 o 
  -6  10   3        1.28        0.70     14.03 o 
  -5  10   3        8.36       10.39     15.52 o 
  -4  10   3      268.39      304.55     20.34 o 
  -3  10   3       11.86       36.75     16.76 o 
  -2  10   3      662.51      655.46     26.36 o 
  -1  10   3      581.26      610.95     25.06 o 
   0  10   3      858.53      864.02     25.35 o 
   1  10   3      609.99      616.92     22.06 o 
   2  10   3       16.00       25.21     15.81 o 
   3  10   3       31.94       13.10     19.29 o 
   4  10   3       72.41       92.11     28.61 o 
   5  10   3      557.26      581.25     33.90 o 
   6  10   3       16.66      -15.37     23.25 o 
   7  10   3      163.15      159.12     27.52 o 
   8  10   3       93.78      111.42     27.18 o 
   9  10   3      274.14      230.59     40.35 o 
  10  10   3       40.32       80.51     37.91 o 
  11  10   3        0.80       -9.77     54.69 o 
 -10  11   3        5.46       14.55     25.89 o 
  -9  11   3      237.50      194.62     33.60 o 
  -8  11   3      229.46      257.91     28.87 o 
  -7  11   3       28.39      -15.35     26.99 o 
  -6  11   3        4.87        3.10     16.93 o 
  -5  11   3       41.96       28.16     18.43 o 
  -4  11   3      292.17      335.46     24.27 o 
  -3  11   3      121.25      119.04     21.57 o 
  -2  11   3       54.17       63.55     20.80 o 
  -1  11   3       62.51       60.90     21.43 o 
   0  11   3       66.74       19.74     21.27 o 
   1  11   3      491.28      545.43     29.86 o 
   2  11   3        7.89       -0.21     20.73 o 
   3  11   3        2.96       -2.13     23.99 o 
   4  11   3        1.10       28.70     25.27 o 
   5  11   3      768.22      768.15     39.41 o 
   6  11   3      419.71      431.02     49.20 o 
   7  11   3      257.02      300.60     52.38 o 
   8  11   3      307.03      334.11     33.91 o 
  -6  12   3       22.34      -24.22     39.19 o 
  -5  12   3        2.56        9.43     21.25 o 
  -4  12   3      125.92      129.22     22.55 o 
  -3  12   3        1.32      -20.62     20.62 o 
  -2  12   3      138.32      171.97     24.79 o 
  -1  12   3      109.09       95.00     24.31 o 
   0  12   3        1.43       13.39     22.77 o 
   1  12   3        0.67        6.86     22.85 o 
   2  12   3       82.95       91.10     31.33 o 
   3  12   3        0.79      -25.83     25.83 o 
   4  12   3        9.31        3.04     26.57 o 
   5  12   3        0.33      -26.27     26.27 o 
 -20   0   4      435.53      490.92    112.61 o 
 -19   0   4      258.22      290.29     37.91 o 
 -18   0   4      367.10      396.37     30.67 o 
 -17   0   4      262.20      267.82     26.94 o 
 -16   0   4      904.19      989.32     35.43 o 
 -15   0   4      539.48      513.84     25.36 o 
 -14   0   4      196.33      257.27     20.15 o 
 -13   0   4      606.05      693.37     26.39 o 
 -12   0   4      642.54      624.86     23.15 o 
 -11   0   4     2966.39     2970.82     46.98 o 
 -10   0   4     5648.63     5739.54     75.91 o 
  -9   0   4      756.30      829.62     21.45 o 
  -8   0   4     1913.95     1842.47     30.81 o 
  -7   0   4      127.54      148.75     11.11 o 
  -6   0   4     7699.91     7448.72     79.75 o 
  -5   0   4     8724.09     8587.00    116.85 o 
  -4   0   4      842.49      752.97     22.32 o 
  -3   0   4     2517.59     2803.16     71.95 o 
  -2   0   4     7841.96     8990.48    144.15 o 
  -1   0   4     1657.71     1834.93     31.24 o 
   0   0   4     1145.31     1176.79     18.31 o 
   1   0   4     1990.04     1830.59     25.51 o 
   2   0   4      126.33      164.24      8.57 o 
   3   0   4    20146.22    20348.46    206.24 o 
   4   0   4    16240.93    16126.37    187.54 o 
   5   0   4     2994.24     2948.31     49.03 o 
   6   0   4     2938.75     2782.22     40.08 o 
   7   0   4     2080.29     2287.32     58.26 o 
   8   0   4     2694.88     2752.89     57.75 o 
   9   0   4      317.12      342.21     41.53 o 
  10   0   4     1493.11     1510.04     40.29 o 
  11   0   4     3527.28     3376.42     65.06 o 
  12   0   4     1819.23     1854.83     48.60 o 
  13   0   4        1.50       73.13     22.18 o 
  14   0   4     2134.50     2129.33     93.74 o 
  15   0   4      689.57      770.90     47.13 o 
  16   0   4     2512.09     2420.80     61.93 o 
  17   0   4      112.23       58.48     34.80 o 
  18   0   4       56.37       65.40     55.57 o 
 -20   1   4       19.28       11.95     28.36 o 
 -19   1   4      257.99      242.00     27.53 o 
 -18   1   4       84.97       63.13     18.65 o 
 -17   1   4        0.98      -14.08     14.08 o 
 -16   1   4     2385.99     2371.02     36.41 o 
 -15   1   4      164.03      160.55     14.20 o 
 -14   1   4      527.41      569.84     18.13 o 
 -13   1   4      140.43      134.14     12.42 o 
 -12   1   4      104.11       72.81      9.65 o 
 -11   1   4      218.42      216.35     10.31 o 
 -10   1   4     1997.36     1903.60     21.97 o 
  -9   1   4       27.91       15.09      5.78 o 
  -8   1   4      294.08      299.22     10.10 o 
  -7   1   4     3507.21     3503.45     31.20 o 
  -6   1   4     1211.50     1217.11     16.65 o 
  -5   1   4       17.91       11.57      5.86 o 
  -4   1   4     8587.12     8418.25     82.11 o 
  -3   1   4     4117.03     4107.22     42.81 o 
  -2   1   4     5472.83     5483.85     54.78 o 
  -1   1   4     6431.07     6802.02     60.35 o 
   0   1   4     3400.23     3297.11     26.37 o 
   1   1   4       84.81      107.90      5.38 o 
   2   1   4       55.89       82.90      5.07 o 
   3   1   4     1095.77     1188.64     15.27 o 
   4   1   4      152.12      137.33      8.52 o 
   5   1   4    12546.21    13060.75    137.89 o 
   6   1   4     1832.72     2008.66     27.06 o 
   7   1   4     1589.18     1764.03     22.78 o 
   8   1   4     1475.34     1407.43     23.97 o 
   9   1   4     4236.22     4097.31     45.83 o 
  10   1   4      189.57      277.69     22.32 o 
  11   1   4      264.18      256.36     23.76 o 
  12   1   4      892.67      863.12     25.34 o 
  13   1   4     1653.14     1683.67     39.78 o 
  14   1   4      471.36      517.25     21.83 o 
  15   1   4     3110.08     3133.54     55.38 o 
  16   1   4       10.56       -2.83     26.26 o 
  17   1   4      336.60      350.06     26.21 o 
  18   1   4      946.12     1034.22     42.10 o 
 -20   2   4       24.43       60.97     24.38 o 
 -19   2   4      303.94      248.27     26.93 o 
 -18   2   4        0.11       -9.14     19.16 o 
 -17   2   4       28.49        5.40     17.18 o 
 -16   2   4      485.89      504.64     21.67 o 
 -15   2   4      884.48      849.66     24.68 o 
 -14   2   4      898.52      889.48     22.53 o 
 -13   2   4      540.64      545.97     19.43 o 
 -12   2   4     1041.31     1006.58     28.67 o 
 -11   2   4       52.62       35.59      7.52 o 
 -10   2   4      188.10      192.66      9.96 o 
  -9   2   4       22.20       10.98      7.37 o 
  -8   2   4     1473.69     1321.55     23.61 o 
  -7   2   4      220.09      247.82     17.47 o 
  -6   2   4      724.72      654.32     15.73 o 
  -5   2   4     1635.15     1835.35     27.81 o 
  -4   2   4       47.82       59.72      9.93 o 
  -3   2   4      176.07      211.99      6.73 o 
  -2   2   4     8656.40     9114.37     73.36 o 
  -1   2   4     1254.51     1429.95     14.72 o 
   0   2   4    25988.19    26748.66    185.90 o 
   1   2   4     2710.17     2768.10     23.67 o 
   2   2   4     1578.59     1541.20     22.54 o 
   3   2   4        3.29       11.40      7.38 o 
   4   2   4      161.75      161.86      9.48 o 
   5   2   4      409.65      394.48     11.86 o 
   6   2   4     1461.39     1479.02     25.03 o 
   7   2   4        0.72       -4.66     11.55 o 
   8   2   4     5754.18     5726.06     63.17 o 
   9   2   4      205.87      191.90     15.25 o 
  10   2   4     1018.12      986.96     24.37 o 
  11   2   4        5.85        3.55     12.23 o 
  12   2   4      127.68      123.14     18.31 o 
  13   2   4     3243.47     3296.22     68.67 o 
  14   2   4     1508.96     1356.66     36.78 o 
  15   2   4        2.31       16.78     20.26 o 
  16   2   4      140.13      101.05     22.20 o 
  17   2   4        0.09       39.91     21.87 o 
  18   2   4      405.72      471.77     27.80 o 
 -20   3   4       85.27       82.17     25.74 o 
 -19   3   4        0.47        0.84     20.57 o 
 -18   3   4       62.16       54.50     20.84 o 
 -17   3   4        9.60       -7.12     32.01 o 
 -16   3   4       96.60       75.95     21.44 o 
 -15   3   4      355.33      311.30     20.26 o 
 -14   3   4     1659.14     1582.71     33.37 o 
 -13   3   4     2911.96     2868.61     43.43 o 
 -12   3   4      218.01      210.90     14.00 o 
 -11   3   4     1325.57     1343.35     22.66 o 
 -10   3   4      112.43      110.56     13.82 o 
  -9   3   4     1049.60     1049.86     22.42 o 
  -8   3   4       18.49       15.57      8.31 o 
  -7   3   4      106.85      189.99     29.21 o 
  -6   3   4        0.96        5.29     16.96 o 
  -5   3   4      145.74      172.26     15.74 o 
  -4   3   4     3049.84     3173.25     36.91 o 
  -3   3   4     1198.85     1197.20     17.03 o 
  -2   3   4      364.49      360.63     10.38 o 
  -1   3   4     1464.21     1501.12     14.84 o 
   0   3   4      708.66      716.81     11.76 o 
   1   3   4       76.20       77.68      7.67 o 
   2   3   4     1509.72     1497.12     17.55 o 
   3   3   4        2.26       12.94      7.20 o 
   4   3   4      244.97      270.55     12.24 o 
   5   3   4      149.98      146.52     11.00 o 
   6   3   4      990.86     1073.70     17.30 o 
   7   3   4      494.51      483.77     13.06 o 
   8   3   4       19.91       30.84      8.84 o 
   9   3   4      962.87      860.54     26.03 o 
  10   3   4      378.69      418.02     22.70 o 
  11   3   4     1003.27     1045.53     63.14 o 
  12   3   4      728.62      732.43     27.08 o 
  13   3   4      178.37      195.67     20.94 o 
  14   3   4       51.34       58.20     18.23 o 
  15   3   4        0.04      -17.66     17.66 o 
  16   3   4       91.23      103.94     20.37 o 
  17   3   4       95.32       71.32     21.50 o 
  18   3   4        4.80      -10.44     23.56 o 
 -19   4   4        1.23        5.24     23.97 o 
 -18   4   4      643.13      684.90     33.65 o 
 -17   4   4        6.81      -20.12     20.12 o 
 -16   4   4      522.94      505.90     38.85 o 
 -15   4   4      129.39      121.77     22.17 o 
 -14   4   4      289.77      319.18     31.96 o 
 -13   4   4        1.27       -6.47     13.75 o 
 -12   4   4        1.08      -11.46     17.48 o 
 -11   4   4     1499.67     1420.90     23.70 o 
 -10   4   4     1032.04      991.14     33.78 o 
  -9   4   4      203.15      229.30     11.26 o 
  -8   4   4      945.96      902.79     34.10 o 
  -7   4   4      737.15      681.74     29.61 o 
  -6   4   4     1061.74     1109.25     25.02 o 
  -5   4   4     6035.55     5872.39     62.29 o 
  -4   4   4      234.04      266.22     20.19 o 
  -3   4   4     1096.26     1029.78     40.87 o 
  -2   4   4     3316.23     3706.69     42.22 o 
  -1   4   4     1472.63     1459.62     24.81 o 
   0   4   4     1046.21      944.67     15.73 o 
   1   4   4      332.66      325.20     12.72 o 
   2   4   4      343.98      371.74     11.35 o 
   3   4   4        0.14       -0.16      7.33 o 
   4   4   4      986.44     1127.89     18.80 o 
   5   4   4     1217.06     1460.98     21.67 o 
   6   4   4     4967.86     5178.79     46.77 o 
   7   4   4      255.53      244.24     11.94 o 
   8   4   4      488.22      420.26     14.34 o 
   9   4   4      608.11      644.28     19.40 o 
  10   4   4     3143.29     2974.93     44.81 o 
  11   4   4      107.92      107.62     16.76 o 
  12   4   4     2237.96     2320.44     38.43 o 
  13   4   4        0.33      -14.05     16.29 o 
  14   4   4       64.62       72.01     18.95 o 
  15   4   4      141.63      172.73     20.62 o 
  16   4   4      696.58      754.57     33.93 o 
  17   4   4       12.76       26.80     23.93 o 
 -18   5   4        3.09      -26.39     26.39 o 
 -17   5   4        4.89       23.89     26.06 o 
 -16   5   4       92.10       61.66     25.76 o 
 -15   5   4      463.90      433.78     31.61 o 
 -14   5   4      223.90      193.28     29.47 o 
 -13   5   4        0.02       -9.97     21.34 o 
 -12   5   4      223.47      228.05     14.38 o 
 -11   5   4        3.54       14.15     11.06 o 
 -10   5   4     1203.65     1144.30     39.65 o 
  -9   5   4      261.91      228.14     21.11 o 
  -8   5   4        8.54        5.41     10.29 o 
  -7   5   4      100.16      115.47     13.49 o 
  -6   5   4     5770.21     5694.64     75.41 o 
  -5   5   4     1988.67     1943.99     48.21 o 
  -4   5   4       90.95      111.96     12.29 o 
  -3   5   4     2908.26     2933.52     41.49 o 
  -2   5   4     1147.12     1245.27     58.54 o 
  -1   5   4     4434.97     4312.87     39.20 o 
   0   5   4     1368.88     1389.36     18.78 o 
   1   5   4       12.71        2.06      6.37 o 
   2   5   4      312.20      301.06     15.84 o 
   3   5   4     8299.07     8497.97     73.81 o 
   4   5   4     1614.49     1637.14     24.19 o 
   5   5   4     1207.61     1158.98     17.98 o 
   6   5   4      833.24      847.39     15.97 o 
   7   5   4      168.51      199.92     12.21 o 
   8   5   4       30.42       -9.55     10.51 o 
   9   5   4        1.29       16.47     12.95 o 
  10   5   4       61.61       69.57     15.90 o 
  11   5   4      466.25      434.90     21.73 o 
  12   5   4     1208.36     1254.95     53.69 o 
  13   5   4      220.37      209.23     19.16 o 
  14   5   4      372.94      341.32     21.44 o 
  15   5   4      305.21      347.05     39.74 o 
  16   5   4       54.08       51.20     23.32 o 
  17   5   4      516.75      548.06     33.04 o 
 -18   6   4       80.09       42.81     32.10 o 
 -17   6   4        5.33       46.75     52.11 o 
 -16   6   4      397.28      397.47     36.25 o 
 -15   6   4     1074.75     1050.05     66.17 o 
 -14   6   4       75.98       76.35     27.58 o 
 -13   6   4       22.48       41.17     25.94 o 
 -12   6   4      408.02      367.29     31.81 o 
 -11   6   4      333.77      333.65     24.55 o 
 -10   6   4        9.86        9.19     17.90 o 
  -9   6   4      607.03      640.50     27.28 o 
  -8   6   4     1141.89     1143.50     28.34 o 
  -7   6   4      345.46      319.50     19.35 o 
  -6   6   4      150.73      166.23     14.29 o 
  -5   6   4     2183.84     2100.43     36.99 o 
  -4   6   4     3820.96     3760.20     52.27 o 
  -3   6   4       59.74       90.84     16.10 o 
  -2   6   4     3011.32     2880.84     31.05 o 
  -1   6   4      375.20      486.68     11.65 o 
   0   6   4      611.51      605.74     11.90 o 
   1   6   4        2.64        7.80      6.26 o 
   2   6   4     1525.99     1570.30     24.15 o 
   3   6   4     1243.46     1270.64     20.86 o 
   4   6   4      135.05      102.45      9.12 o 
   5   6   4      173.69      178.40     10.42 o 
   6   6   4      496.69      450.51     17.00 o 
   7   6   4      675.78      647.44     18.68 o 
   8   6   4     2231.72     2265.23     34.36 o 
   9   6   4      530.83      562.85     22.18 o 
  10   6   4      263.91      238.28     18.77 o 
  11   6   4      637.77      665.41     25.81 o 
  12   6   4      542.60      579.02     25.31 o 
  13   6   4      365.44      362.18     26.25 o 
  14   6   4      215.07      228.28     22.54 o 
  15   6   4      161.09      194.17     23.57 o 
  16   6   4      142.97      125.50     26.15 o 
 -17   7   4       14.07       38.09     31.62 o 
 -16   7   4      528.80      530.55     40.91 o 
 -15   7   4        7.59       17.13     31.20 o 
 -14   7   4       38.71       24.66     22.30 o 
 -13   7   4      169.66      122.71     29.30 o 
 -12   7   4      712.51      762.42     33.48 o 
 -11   7   4      307.26      300.54     25.56 o 
 -10   7   4       84.08      129.67     22.21 o 
  -9   7   4        5.75       43.07     19.78 o 
  -8   7   4     2148.19     2118.66     46.93 o 
  -7   7   4     3008.57     2827.29     53.90 o 
  -6   7   4      610.07      559.23     25.77 o 
  -5   7   4      807.84      792.95     26.36 o 
  -4   7   4       24.52       10.28     13.83 o 
  -3   7   4      465.26      458.18     15.79 o 
  -2   7   4       39.72       51.37      7.92 o 
  -1   7   4        0.27        5.43      6.66 o 
   0   7   4      245.13      261.83     13.02 o 
   1   7   4     4256.70     4259.31     40.29 o 
   2   7   4      495.47      501.68     15.70 o 
   3   7   4       88.77      112.33     10.77 o 
   4   7   4     2511.29     2462.86     32.45 o 
   5   7   4      183.51      185.13     11.54 o 
   6   7   4     3326.65     3218.82     36.96 o 
   7   7   4     1383.51     1345.68     26.84 o 
   8   7   4        1.30       -3.16     14.23 o 
   9   7   4      272.00      261.37     18.46 o 
  10   7   4      166.97      164.54     20.71 o 
  11   7   4      178.83      197.39     25.84 o 
  12   7   4       31.58       65.12     23.74 o 
  13   7   4        3.06      -12.45     20.75 o 
  14   7   4     1081.18     1037.46     62.16 o 
  15   7   4        0.70        4.43     20.91 o 
 -16   8   4        0.15      -33.34     43.29 o 
 -15   8   4      335.99      425.94     34.59 o 
 -14   8   4      645.07      633.09     34.31 o 
 -13   8   4      533.61      622.16     35.80 o 
 -12   8   4        5.08        0.27     21.01 o 
 -11   8   4        6.50       -0.38     21.46 o 
 -10   8   4      810.11      777.35     48.38 o 
  -9   8   4       96.11       56.20     21.85 o 
  -8   8   4     4260.32     4101.43     88.99 o 
  -7   8   4        0.41       -1.78     19.27 o 
  -6   8   4       18.38       -1.72     16.44 o 
  -5   8   4       79.59      126.81     18.62 o 
  -4   8   4     1466.58     1475.73     35.57 o 
  -3   8   4      188.92      207.10     13.08 o 
  -2   8   4       69.51       77.81     11.70 o 
  -1   8   4       12.78       19.95     11.91 o 
   0   8   4      747.61      779.47     17.27 o 
   1   8   4     1660.46     1679.71     26.94 o 
   2   8   4     1052.66     1021.54     23.06 o 
   3   8   4      547.64      551.00     19.35 o 
   4   8   4      750.14      833.57     23.37 o 
   5   8   4        1.08        6.30     10.35 o 
   6   8   4      384.01      387.93     16.36 o 
   7   8   4       48.29       52.76     13.18 o 
   8   8   4      512.64      547.69     22.21 o 
   9   8   4       17.60        3.87     17.23 o 
  10   8   4       80.61       99.39     19.87 o 
  11   8   4      233.54      258.57     23.29 o 
  12   8   4      188.36      178.18     23.30 o 
  13   8   4       82.52       90.76     35.04 o 
  14   8   4      165.36      166.82     29.65 o 
 -14   9   4      214.61      286.34     30.85 o 
 -13   9   4     1229.10     1100.45     43.34 o 
 -12   9   4        5.72       70.17     25.06 o 
 -11   9   4        6.85       34.48     26.00 o 
 -10   9   4       13.35       10.70     22.25 o 
  -9   9   4      179.05      208.63     25.39 o 
  -8   9   4        2.10      -19.60     20.27 o 
  -7   9   4      371.85      395.92     31.41 o 
  -6   9   4      618.31      697.59     27.39 o 
  -5   9   4      210.47      182.29     20.71 o 
  -4   9   4     2701.12     2614.86     54.70 o 
  -3   9   4      455.90      435.49     28.51 o 
  -2   9   4     2260.06     2277.77     50.02 o 
  -1   9   4       33.50       42.69     15.82 o 
   0   9   4      665.54      635.30     21.63 o 
   1   9   4      429.31      468.47     19.25 o 
   2   9   4      154.15      173.55     15.89 o 
   3   9   4      449.33      446.21     19.00 o 
   4   9   4       59.38       50.03     14.43 o 
   5   9   4        1.50       35.26     15.58 o 
   6   9   4        0.66        4.60     23.87 o 
   7   9   4      625.18      597.76     44.04 o 
   8   9   4        3.70       -4.92     30.25 o 
   9   9   4      443.17      501.30     44.68 o 
  10   9   4       89.02       61.01     34.36 o 
  11   9   4      366.99      382.24     36.71 o 
  12   9   4      127.13      118.60     33.44 o 
 -12  10   4      334.37      270.08     30.77 o 
 -11  10   4      139.30      120.16     27.16 o 
 -10  10   4      261.64      273.63     29.16 o 
  -9  10   4        1.84      -16.89     22.44 o 
  -8  10   4      140.07      126.62     25.17 o 
  -7  10   4      144.22      143.19     26.39 o 
  -6  10   4       32.36       37.33     19.77 o 
  -5  10   4        8.01      -10.91     22.38 o 
  -4  10   4        2.98       -8.49     13.98 o 
  -3  10   4        9.61       -2.65     15.30 o 
  -2  10   4        6.65       10.59     19.25 o 
  -1  10   4       44.11       70.45     15.42 o 
   0  10   4      111.53      119.51     16.25 o 
   1  10   4       73.73       45.98     15.52 o 
   2  10   4        7.90        4.32     14.85 o 
   3  10   4       86.97       91.05     22.06 o 
   4  10   4      496.74      507.66     32.09 o 
   5  10   4       42.12       19.26     24.83 o 
   6  10   4        7.11       26.72     24.56 o 
   7  10   4      218.18      204.22     29.13 o 
   8  10   4      104.17      -14.11     33.26 o 
   9  10   4        0.20      -21.14     32.65 o 
  10  10   4       10.76       17.46     37.12 o 
  -9  11   4      219.89      280.50     30.85 o 
  -8  11   4       27.68       61.67     25.83 o 
  -7  11   4      258.99      305.53     35.71 o 
  -6  11   4       25.80       -5.58     23.67 o 
  -5  11   4      252.47      254.17     29.21 o 
  -4  11   4        7.59       12.52     23.71 o 
  -3  11   4        3.00        8.90     17.71 o 
  -2  11   4       72.65       81.88     20.42 o 
  -1  11   4       82.03       45.09     20.75 o 
   0  11   4       88.03       46.64     26.30 o 
   1  11   4      120.10      133.27     24.65 o 
   2  11   4      446.59      483.33     28.24 o 
   3  11   4      631.26      687.66     36.59 o 
   4  11   4        7.13        9.22     24.79 o 
   5  11   4       34.84        1.35     25.63 o 
   6  11   4      517.28      456.95     35.57 o 
   7  11   4       55.19       55.32     41.84 o 
   8  11   4        1.75       -6.55     27.93 o 
  -5  12   4        6.05      -18.15     42.41 o 
  -4  12   4      343.15      410.37     38.95 o 
  -3  12   4       73.85       56.33     20.79 o 
  -2  12   4       25.71        2.04     20.71 o 
  -1  12   4      383.47      400.07     28.16 o 
   0  12   4      115.11      160.15     25.10 o 
   1  12   4        2.83       -7.94     25.21 o 
   2  12   4       56.25       51.06     26.95 o 
   3  12   4      215.66      234.58     36.26 o 
 -20   1   5      174.77      193.32     33.29 o 
 -19   1   5       81.49       89.21     21.93 o 
 -18   1   5        4.52       -6.14     23.94 o 
 -17   1   5      552.85      494.91     28.63 o 
 -16   1   5     1005.02     1027.64     34.96 o 
 -15   1   5      532.17      554.19     26.49 o 
 -14   1   5     2145.46     2094.74     38.07 o 
 -13   1   5      500.51      472.37     17.55 o 
 -12   1   5      305.70      312.43     19.24 o 
 -11   1   5        3.91       -5.22      7.23 o 
 -10   1   5      298.14      304.33     13.02 o 
  -9   1   5      303.19      278.73     11.61 o 
  -8   1   5     1684.18     1631.61     20.07 o 
  -7   1   5      134.22      139.06      7.69 o 
  -6   1   5      210.10      196.70     11.76 o 
  -5   1   5    21706.45    22231.03    209.09 o 
  -4   1   5     7624.68     7508.96     81.86 o 
  -3   1   5     2564.89     2421.35     35.69 o 
  -2   1   5       52.28       44.90      6.82 o 
  -1   1   5        7.04        8.78      5.84 o 
   0   1   5    13478.44    13953.24    103.08 o 
   1   1   5      344.48      326.84      7.77 o 
   2   1   5      621.42      643.38     12.40 o 
   3   1   5      734.74      994.68     16.00 o 
   4   1   5     1931.24     2103.25     26.78 o 
   5   1   5      237.94      222.22     10.09 o 
   6   1   5     2376.94     2486.83     29.66 o 
   7   1   5      908.27     1034.47     17.89 o 
   8   1   5     2902.91     2920.20     39.53 o 
   9   1   5      824.71      819.50     27.29 o 
  10   1   5      322.19      307.49     16.42 o 
  11   1   5     2355.00     2316.40     42.48 o 
  12   1   5     2755.04     2701.61     45.86 o 
  13   1   5      804.00      812.28     26.22 o 
  14   1   5       10.38       -0.12     21.13 o 
  15   1   5      223.12      237.88     32.50 o 
  16   1   5      353.29      454.76     27.81 o 
  17   1   5       60.18       40.71     25.01 o 
  18   1   5      174.00      156.29     33.89 o 
 -20   2   5      200.69      122.53     26.81 o 
 -19   2   5      130.72      147.15     25.84 o 
 -18   2   5      233.26      216.78     25.98 o 
 -17   2   5       58.99       34.08     19.30 o 
 -16   2   5        3.84      -17.62     17.62 o 
 -15   2   5      631.97      673.32     39.66 o 
 -14   2   5      924.81      831.97     29.53 o 
 -13   2   5       30.93        7.80     13.43 o 
 -12   2   5        9.41        8.10     10.71 o 
 -11   2   5       22.51       18.97      9.70 o 
 -10   2   5     1914.21     1811.19     26.95 o 
  -9   2   5     2882.39     2781.38     36.15 o 
  -8   2   5      114.74      155.77     11.80 o 
  -7   2   5      822.92      889.59     21.92 o 
  -6   2   5        8.44        1.86      9.70 o 
  -5   2   5      159.97      179.40     14.91 o 
  -4   2   5     1240.44     1139.36     19.82 o 
  -3   2   5      582.32      585.87     20.80 o 
  -2   2   5      421.81      410.42     13.81 o 
  -1   2   5      206.66      277.30      6.72 o 
   0   2   5    11388.75    11505.65     92.20 o 
   1   2   5       32.32       28.26      7.01 o 
   2   2   5       81.71       77.77     10.71 o 
   3   2   5     4301.03     4588.94     44.83 o 
   4   2   5       86.89      136.25     10.17 o 
   5   2   5        3.08       -1.56      7.86 o 
   6   2   5     3333.59     3372.46     38.87 o 
   7   2   5      247.23      243.49     12.96 o 
   8   2   5      124.95      129.33     15.63 o 
   9   2   5     2421.04     2289.35     43.91 o 
  10   2   5       13.98       10.37     12.94 o 
  11   2   5        2.90       -1.76     17.26 o 
  12   2   5        0.51        4.38     18.34 o 
  13   2   5      945.95      882.23     32.44 o 
  14   2   5       39.31       54.89     30.82 o 
  15   2   5      324.31      301.71     24.53 o 
  16   2   5      107.35      116.27     22.40 o 
  17   2   5       11.01      -20.88     20.88 o 
 -19   3   5        1.51      -16.80     23.08 o 
 -18   3   5        0.58      -19.16     19.16 o 
 -17   3   5        0.95       -7.16     18.97 o 
 -16   3   5      213.50      232.13     22.23 o 
 -15   3   5      994.09      988.61     31.20 o 
 -14   3   5     2474.76     2428.99     47.86 o 
 -13   3   5     1469.13     1465.27     36.96 o 
 -12   3   5      459.59      455.78     17.93 o 
 -11   3   5     2232.66     2197.84     35.78 o 
 -10   3   5       70.82       78.61     13.24 o 
  -9   3   5      956.82      865.78     19.55 o 
  -8   3   5     4563.93     4519.00     79.20 o 
  -7   3   5        0.40       -0.25     15.87 o 
  -6   3   5      148.40      174.66     13.56 o 
  -5   3   5     3028.79     3199.92     44.52 o 
  -4   3   5      745.15      935.36     16.83 o 
  -3   3   5      592.49      652.77     15.15 o 
  -2   3   5     1478.30     1486.94     23.50 o 
  -1   3   5     5596.02     5858.65     46.73 o 
   0   3   5     1855.94     1801.71     21.07 o 
   1   3   5     1784.70     1837.89     25.75 o 
   2   3   5     1454.48     1522.96     23.89 o 
   3   3   5     4082.00     4171.09     40.00 o 
   4   3   5     2338.77     2280.41     28.43 o 
   5   3   5     1662.89     1529.62     22.30 o 
   6   3   5      247.31      195.61     10.32 o 
   7   3   5     3040.98     3059.58     40.00 o 
   8   3   5     1004.31      994.63     25.03 o 
   9   3   5     2074.59     2022.46     35.91 o 
  10   3   5        6.42       -5.59     16.69 o 
  11   3   5     2690.05     2559.50     50.63 o 
  12   3   5     1743.85     1723.06     40.07 o 
  13   3   5       18.17       30.62     18.13 o 
  14   3   5      165.05      182.69     27.80 o 
  15   3   5      615.82      647.84     27.48 o 
  16   3   5        0.70      -12.24     19.49 o 
  17   3   5       41.93       45.84     21.42 o 
 -19   4   5      593.74      584.25     59.92 o 
 -18   4   5       16.20       -7.15     20.40 o 
 -17   4   5        0.46      -19.04     19.04 o 
 -16   4   5       20.60        9.95     23.11 o 
 -15   4   5        0.13        3.71     22.37 o 
 -14   4   5       12.69        8.70     21.28 o 
 -13   4   5        0.51       -2.58     20.23 o 
 -12   4   5      239.17      250.71     28.30 o 
 -11   4   5     5451.02     5335.88     76.77 o 
 -10   4   5      180.71      211.92     35.61 o 
  -9   4   5      237.40      227.41     22.01 o 
  -8   4   5       62.26       39.98     17.09 o 
  -7   4   5      345.28      338.58     20.94 o 
  -6   4   5      648.06      556.79     22.33 o 
  -5   4   5      182.99      220.93     24.11 o 
  -4   4   5      101.45      106.14     12.95 o 
  -3   4   5     1785.26     1815.92     23.85 o 
  -2   4   5     3079.85     3258.12     35.96 o 
  -1   4   5     2158.10     2357.32     41.82 o 
   0   4   5      458.51      528.10     14.21 o 
   1   4   5     1233.34     1293.61     20.77 o 
   2   4   5     8740.65     8571.34     79.60 o 
   3   4   5     2961.01     3158.53     31.58 o 
   4   4   5       65.06       71.42      8.12 o 
   5   4   5      275.13      283.18     12.73 o 
   6   4   5      413.07      429.94     14.06 o 
   7   4   5      559.46      528.44     15.21 o 
   8   4   5       57.92       63.63     11.60 o 
   9   4   5      270.86      338.89     18.37 o 
  10   4   5      130.87      137.03     18.73 o 
  11   4   5      260.57      257.92     21.11 o 
  12   4   5      119.42      139.78     18.56 o 
  13   4   5      425.25      381.05     23.13 o 
  14   4   5      326.23      355.60     23.32 o 
  15   4   5      379.77      397.44     27.47 o 
  16   4   5       12.15      -18.02     19.64 o 
  17   4   5        5.90       -8.18     23.68 o 
 -18   5   5       54.61       99.87     29.43 o 
 -17   5   5        0.94      -11.56     25.75 o 
 -16   5   5       43.12       93.74     26.18 o 
 -15   5   5       60.91       72.69     25.17 o 
 -14   5   5        0.99      -13.96     22.28 o 
 -13   5   5      137.98      161.96     24.81 o 
 -12   5   5      416.08      435.66     28.95 o 
 -11   5   5        0.03       -9.14     20.03 o 
 -10   5   5     1709.64     1599.87     49.08 o 
  -9   5   5      583.06      599.29     53.87 o 
  -8   5   5     1204.74     1104.26     41.12 o 
  -7   5   5     1821.40     1813.34     33.02 o 
  -6   5   5     1658.82     1542.37     31.16 o 
  -5   5   5     1202.65     1106.26     29.95 o 
  -4   5   5     3909.66     4081.19     58.42 o 
  -3   5   5     2109.89     2230.40     35.24 o 
  -2   5   5      272.64      248.81     22.43 o 
  -1   5   5       33.01       24.90      5.66 o 
   0   5   5      726.32      652.87     13.71 o 
   1   5   5      411.26      434.08     15.97 o 
   2   5   5      304.32      335.46     11.97 o 
   3   5   5     8083.80     8349.59     73.87 o 
   4   5   5     4842.46     4781.96     46.79 o 
   5   5   5        1.46        3.16      8.03 o 
   6   5   5        9.45        3.72      9.18 o 
   7   5   5      777.71      796.83     18.37 o 
   8   5   5      927.17      851.81     23.17 o 
   9   5   5       28.38       35.54     14.91 o 
  10   5   5      141.48      142.78     18.23 o 
  11   5   5      476.51      515.67     23.18 o 
  12   5   5     1007.50      984.59     31.39 o 
  13   5   5       62.59       86.68     21.35 o 
  14   5   5      261.61      258.71     22.58 o 
  15   5   5       31.84       34.10     22.83 o 
  16   5   5       96.35      102.95     25.45 o 
 -18   6   5       61.31      105.45     37.19 o 
 -17   6   5     1826.26     1932.77     64.86 o 
 -16   6   5      686.78      640.99     41.83 o 
 -15   6   5      602.29      565.42     38.46 o 
 -14   6   5      790.21      658.26     38.46 o 
 -13   6   5        3.10        1.52     22.68 o 
 -12   6   5      493.29      468.48     27.52 o 
 -11   6   5        0.10       25.09     19.01 o 
 -10   6   5      183.48      189.08     22.80 o 
  -9   6   5      416.36      376.60     24.18 o 
  -8   6   5     2204.23     2101.67     56.34 o 
  -7   6   5      177.29      215.37     19.00 o 
  -6   6   5     7931.78     7865.88    101.47 o 
  -5   6   5      183.48      169.88     15.66 o 
  -4   6   5      249.51      285.35     27.83 o 
  -3   6   5     3464.40     3393.80     54.75 o 
  -2   6   5      873.69      921.86     30.54 o 
  -1   6   5     5555.47     5466.28     48.91 o 
   0   6   5      455.01      480.08     11.94 o 
   1   6   5        7.14       -4.76      7.49 o 
   2   6   5       30.27       31.00     11.44 o 
   3   6   5       70.15       84.74      9.56 o 
   4   6   5       32.87       40.33      7.78 o 
   5   6   5     2397.41     2470.16     28.68 o 
   6   6   5     1757.49     1745.42     25.50 o 
   7   6   5     1955.73     1925.59     34.44 o 
   8   6   5     4305.05     4228.57     56.27 o 
   9   6   5       89.63      106.30     16.68 o 
  10   6   5      994.22     1000.67     30.21 o 
  11   6   5       82.79       75.64     18.13 o 
  12   6   5       12.87      -12.66     18.14 o 
  13   6   5      754.25      842.64     33.08 o 
  14   6   5       19.70       33.05     22.14 o 
  15   6   5      174.28      192.08     26.40 o 
 -17   7   5       15.74      -29.93     29.93 o 
 -16   7   5      191.70      158.62     27.99 o 
 -15   7   5      136.92      129.26     26.34 o 
 -14   7   5       22.59       25.91     22.68 o 
 -13   7   5       23.03        7.65     21.52 o 
 -12   7   5      116.44       83.95     22.88 o 
 -11   7   5        9.72      -18.60     19.20 o 
 -10   7   5      271.35      259.92     24.70 o 
  -9   7   5      254.44      275.21     24.45 o 
  -8   7   5        0.50       -6.13     17.65 o 
  -7   7   5      493.14      488.51     26.27 o 
  -6   7   5     5546.89     5285.79     80.02 o 
  -5   7   5     1531.20     1489.12     45.02 o 
  -4   7   5       13.95       -3.75     14.89 o 
  -3   7   5      523.68      514.58     17.64 o 
  -2   7   5       50.69       51.00      9.36 o 
  -1   7   5      186.79      200.73      8.80 o 
   0   7   5     1151.33     1159.17     18.43 o 
   1   7   5        3.81        4.83      8.32 o 
   2   7   5      659.09      689.83     17.07 o 
   3   7   5      456.24      500.99     15.08 o 
   4   7   5      243.08      233.20     13.16 o 
   5   7   5       27.12       28.89      9.88 o 
   6   7   5      880.24      869.86     19.81 o 
   7   7   5      101.10      137.43     14.34 o 
   8   7   5      901.41      891.84     26.37 o 
   9   7   5       60.97       55.98     19.18 o 
  10   7   5       83.52       86.54     19.94 o 
  11   7   5      303.11      353.47     24.76 o 
  12   7   5       34.44       25.08     21.01 o 
  13   7   5      745.88      834.66     34.09 o 
  14   7   5        1.01       21.48     22.77 o 
 -15   8   5      108.04       90.52     29.89 o 
 -14   8   5      821.59      867.63     38.74 o 
 -13   8   5       31.44       53.26     24.15 o 
 -12   8   5      134.88      157.69     30.31 o 
 -11   8   5      373.43      373.38     50.46 o 
 -10   8   5       27.63       19.73     21.73 o 
  -9   8   5     1146.58     1112.23     39.04 o 
  -8   8   5     2783.16     2646.70     55.75 o 
  -7   8   5        0.46      -19.29     19.29 o 
  -6   8   5      327.90      287.07     24.37 o 
  -5   8   5      259.12      276.87     21.23 o 
  -4   8   5      100.81       83.67     18.71 o 
  -3   8   5      178.58      140.67     21.75 o 
  -2   8   5      181.91      191.37     22.51 o 
  -1   8   5      400.24      382.85     19.73 o 
   0   8   5     1392.29     1403.26     24.54 o 
   1   8   5      398.76      404.94     15.39 o 
   2   8   5     1130.44     1126.46     23.99 o 
   3   8   5       21.31        1.62     12.44 o 
   4   8   5      419.95      481.58     17.66 o 
   5   8   5      327.36      342.70     17.84 o 
   6   8   5       27.28       16.56     16.13 o 
   7   8   5        4.02       12.99     16.25 o 
   8   8   5      584.96      503.76     29.56 o 
   9   8   5       14.00       -1.97     19.05 o 
  10   8   5      202.78      211.59     24.95 o 
  11   8   5       16.98       60.39     22.73 o 
  12   8   5       78.79       46.33     24.11 o 
  13   8   5     1095.49     1105.16     53.29 o 
 -14   9   5       33.00       54.80     26.95 o 
 -13   9   5       61.02       64.42     33.94 o 
 -12   9   5      220.82      180.30     27.21 o 
 -11   9   5      189.34      173.47     31.83 o 
 -10   9   5       10.52        3.03     22.08 o 
  -9   9   5      308.83      349.66     49.94 o 
  -8   9   5       84.83       36.55     23.89 o 
  -7   9   5        2.00      -14.60     20.39 o 
  -6   9   5      298.42      241.19     29.47 o 
  -5   9   5      499.74      502.96     25.68 o 
  -4   9   5      137.07      118.66     23.44 o 
  -3   9   5      281.31      316.61     27.17 o 
  -2   9   5      119.85      116.77     15.70 o 
  -1   9   5      832.95      879.53     35.53 o 
   0   9   5      465.88      517.45     21.01 o 
   1   9   5       41.71       36.68     17.68 o 
   2   9   5        8.10      -13.64     13.64 o 
   3   9   5      220.40      224.44     17.13 o 
   4   9   5      476.87      470.75     20.17 o 
   5   9   5      171.33      170.33     20.74 o 
   6   9   5      213.03      170.58     21.71 o 
   7   9   5      487.84      487.66     51.34 o 
   8   9   5        0.63      -15.38     26.08 o 
   9   9   5      118.18      166.14     31.90 o 
  10   9   5        6.02        8.51     27.34 o 
  11   9   5        0.04      -23.24     28.99 o 
 -12  10   5      346.88      323.67     32.29 o 
 -11  10   5      451.73      474.65     34.12 o 
 -10  10   5        0.17      -22.44     22.44 o 
  -9  10   5      759.89      750.67     59.53 o 
  -8  10   5       23.56       -4.83     23.73 o 
  -7  10   5       94.63       68.12     23.51 o 
  -6  10   5      318.16      333.27     43.12 o 
  -5  10   5       67.87       74.60     42.30 o 
  -4  10   5       23.99        4.02     22.83 o 
  -3  10   5      570.69      643.68     32.88 o 
  -2  10   5      621.66      667.36     43.81 o 
  -1  10   5      484.26      461.14     19.96 o 
   0  10   5     1548.71     1530.72     32.65 o 
   1  10   5       48.61       51.03     15.88 o 
   2  10   5      709.67      775.98     25.16 o 
   3  10   5       70.30       71.28     20.60 o 
   4  10   5       95.63      127.26     33.03 o 
   5  10   5      598.00      654.39     36.36 o 
   6  10   5      114.80      101.81     27.40 o 
   7  10   5     1388.06     1573.19     98.86 o 
   8  10   5        2.52       20.70     34.53 o 
   9  10   5       49.22      -16.01     34.92 o 
  -9  11   5       52.49       11.46     26.55 o 
  -8  11   5        0.32        2.38     24.90 o 
  -7  11   5       40.50       59.07     30.27 o 
  -6  11   5      139.92      102.86     41.11 o 
  -5  11   5       38.42       -0.75     26.93 o 
  -4  11   5      156.79      195.37     27.80 o 
  -3  11   5      422.48      466.04     32.55 o 
  -2  11   5      592.07      599.27     22.78 o 
  -1  11   5       90.79       90.27     20.14 o 
   0  11   5      434.88      477.02     50.32 o 
   1  11   5       96.58      102.61     22.45 o 
   2  11   5      143.47      104.96     25.98 o 
   3  11   5     1091.40     1177.75     45.85 o 
   4  11   5      322.93      317.41     49.28 o 
   5  11   5      148.46      140.13     30.82 o 
   6  11   5       25.79       28.53     27.36 o 
   7  11   5      537.26      489.59     37.41 o 
  -4  12   5      230.82      230.71     40.32 o 
  -3  12   5      664.90      676.83     50.87 o 
  -2  12   5      226.17      218.20     35.49 o 
  -1  12   5      488.78      507.07     54.37 o 
   0  12   5      514.06      577.76     33.19 o 
   1  12   5        0.60        1.89     24.64 o 
   2  12   5      526.59      467.87     38.51 o 
 -20   0   6      145.08      153.06     48.86 o 
 -19   0   6      890.86      939.82     51.90 o 
 -18   0   6      570.18      656.38     57.33 o 
 -17   0   6      452.82      516.76     37.42 o 
 -16   0   6      473.74      506.25     38.07 o 
 -15   0   6     3446.31     3581.47     88.26 o 
 -14   0   6     7538.54     7654.20    120.12 o 
 -13   0   6      573.14      562.27     38.08 o 
 -12   0   6     3353.29     3181.62     65.63 o 
 -11   0   6      373.38      373.51     15.77 o 
 -10   0   6     2457.24     2374.61     35.32 o 
  -9   0   6     1212.10     1346.20     24.76 o 
  -8   0   6     5892.68     5743.33     73.67 o 
  -7   0   6      573.34      547.60     35.68 o 
  -6   0   6     6417.99     6753.46    155.02 o 
  -5   0   6     5425.89     5956.58    103.41 o 
  -4   0   6       60.88       18.13     19.89 o 
  -3   0   6     4097.61     4665.38     82.31 o 
  -2   0   6     3947.45     4831.06     83.65 o 
  -1   0   6     3024.61     3252.10     41.03 o 
   0   0   6     1545.80     1437.54     24.82 o 
   1   0   6    16744.88    17382.07    180.77 o 
   2   0   6     5770.85     5475.07     72.52 o 
   3   0   6      555.88      510.19     18.58 o 
   4   0   6      894.22      709.96     37.07 o 
   5   0   6     1091.33      995.94     27.19 o 
   6   0   6     5657.64     5271.17     76.58 o 
   7   0   6      142.09      113.37     20.93 o 
   8   0   6     1248.29     1171.13     36.15 o 
   9   0   6     4616.87     4586.14    117.89 o 
  10   0   6     7794.47     7889.80    149.10 o 
  11   0   6     2453.74     2351.28     56.26 o 
  12   0   6       87.89       81.00     26.26 o 
  13   0   6     1107.79     1101.50     43.69 o 
  14   0   6      503.75      518.79     37.49 o 
  15   0   6      308.40      325.76     46.50 o 
  16   0   6      359.96      476.12     45.59 o 
  17   0   6       24.06       28.34     98.86 o 
 -20   1   6       79.65       58.17     31.90 o 
 -19   1   6      165.93      175.81     26.29 o 
 -18   1   6     1875.71     1881.53     47.94 o 
 -17   1   6     2818.05     2789.91     61.76 o 
 -16   1   6        0.01        4.22     21.65 o 
 -15   1   6        0.28       22.47     23.32 o 
 -14   1   6      572.14      561.66     32.42 o 
 -13   1   6      254.73      263.86     15.33 o 
 -12   1   6     1123.86     1066.14     25.21 o 
 -11   1   6        5.70        3.09      6.70 o 
 -10   1   6      125.20      123.67      8.30 o 
  -9   1   6     2606.84     2649.61     28.99 o 
  -8   1   6    11954.61    12385.41    111.84 o 
  -7   1   6     1719.44     1849.58     24.15 o 
  -6   1   6      580.90      543.20     16.94 o 
  -5   1   6    11118.22    11698.29    124.83 o 
  -4   1   6      777.28      826.54     20.54 o 
  -3   1   6        4.93        6.45      7.63 o 
  -2   1   6     1142.88     1157.26     18.36 o 
  -1   1   6        8.87        2.46      6.59 o 
   0   1   6     1640.58     1641.72     19.64 o 
   1   1   6       36.33       79.50      7.99 o 
   2   1   6       77.42       94.36      8.91 o 
   3   1   6     9321.31    10459.58     81.46 o 
   4   1   6       70.37       78.54      8.28 o 
   5   1   6       41.86       65.97      8.89 o 
   6   1   6      426.74      428.05     14.01 o 
   7   1   6     3950.79     3934.93     49.06 o 
   8   1   6      119.52      103.31     14.35 o 
   9   1   6      635.47      658.95     29.93 o 
  10   1   6      146.21      130.12     22.57 o 
  11   1   6      126.15      102.02     17.36 o 
  12   1   6      738.00      755.28     25.34 o 
  13   1   6     1482.10     1493.02     33.99 o 
  14   1   6        3.38      -18.64     18.64 o 
  15   1   6      416.03      365.27     25.64 o 
  16   1   6     1259.98     1207.35     39.50 o 
  17   1   6      379.17      486.17     33.98 o 
 -20   2   6      376.21      392.90     31.93 o 
 -19   2   6       35.41       17.84     29.98 o 
 -18   2   6       13.61        4.68     28.37 o 
 -17   2   6     1196.70     1159.18     39.69 o 
 -16   2   6      242.84      268.85     23.77 o 
 -15   2   6       45.66       25.84     18.78 o 
 -14   2   6       10.98       33.28     17.64 o 
 -13   2   6      315.19      324.98     21.57 o 
 -12   2   6     2471.74     2510.03     42.72 o 
 -11   2   6       38.99       34.12     10.50 o 
 -10   2   6        3.01       -1.75      8.75 o 
  -9   2   6     4181.68     3871.17     51.98 o 
  -8   2   6     3760.61     3615.51     42.69 o 
  -7   2   6     6537.03     6589.78     68.74 o 
  -6   2   6       17.62       58.04     10.15 o 
  -5   2   6       37.23       62.74      8.38 o 
  -4   2   6     4430.12     4128.59     46.52 o 
  -3   2   6       20.32       33.74      9.98 o 
  -2   2   6      218.98      224.23      9.76 o 
  -1   2   6     4150.37     3908.26     34.50 o 
   0   2   6     3498.56     3794.76     39.63 o 
   1   2   6      102.22       70.44      6.85 o 
   2   2   6       43.32       39.21      7.82 o 
   3   2   6     2954.11     3499.97     37.34 o 
   4   2   6    11047.44    11190.80    103.92 o 
   5   2   6       44.28       48.20      8.86 o 
   6   2   6     1058.19     1003.24     20.86 o 
   7   2   6      140.98      130.85     13.77 o 
   8   2   6     1053.71     1058.05     35.41 o 
   9   2   6     1639.36     1565.08     38.28 o 
  10   2   6     3741.35     3663.23     51.14 o 
  11   2   6       95.91      106.55     18.63 o 
  12   2   6     1414.05     1427.65     45.83 o 
  13   2   6      157.07      130.35     21.21 o 
  14   2   6      260.35      248.62     23.47 o 
  15   2   6       65.73       37.89     20.96 o 
  16   2   6        1.67       23.57     21.53 o 
  17   2   6     1228.28     1364.82     47.90 o 
 -19   3   6      138.91      208.29     27.47 o 
 -18   3   6      105.80      114.22     25.08 o 
 -17   3   6       21.71      -19.23     19.23 o 
 -16   3   6        0.99        8.18     18.38 o 
 -15   3   6        0.19      -18.00     18.00 o 
 -14   3   6      403.44      397.68     27.02 o 
 -13   3   6      228.65      265.39     23.91 o 
 -12   3   6      493.50      487.63     29.74 o 
 -11   3   6     2863.73     2769.52     38.00 o 
 -10   3   6      127.00      139.07     17.25 o 
  -9   3   6     1136.04     1139.16     31.10 o 
  -8   3   6       51.55       58.71     14.19 o 
  -7   3   6      221.85      233.73     16.41 o 
  -6   3   6      685.84      583.56     19.60 o 
  -5   3   6      558.79      635.20     14.03 o 
  -4   3   6     2082.38     2279.06     30.78 o 
  -3   3   6      476.86      542.58     19.75 o 
  -2   3   6     3130.25     3294.93     38.62 o 
  -1   3   6     7827.25     8406.05     65.05 o 
   0   3   6      591.96      548.70     13.22 o 
   1   3   6     2872.11     3109.72     36.27 o 
   2   3   6     2093.08     2239.99     25.04 o 
   3   3   6      457.67      519.64     12.82 o 
   4   3   6      199.88      202.28     10.07 o 
   5   3   6      789.17      812.86     17.38 o 
   6   3   6      465.54      458.99     14.95 o 
   7   3   6      136.30      173.04     16.38 o 
   8   3   6      233.34      243.62     15.22 o 
   9   3   6     1096.11     1041.31     33.73 o 
  10   3   6      331.28      339.45     24.02 o 
  11   3   6     2981.09     2906.71     51.12 o 
  12   3   6        5.19      -17.69     17.69 o 
  13   3   6      678.21      622.68     38.06 o 
  14   3   6      181.07      208.61     25.06 o 
  15   3   6       88.74      101.71     22.70 o 
  16   3   6      142.25      125.63     22.26 o 
 -19   4   6       12.22       -0.51     27.77 o 
 -18   4   6      114.91      113.03     25.30 o 
 -17   4   6      187.04      185.89     25.40 o 
 -16   4   6       13.49       35.42     21.26 o 
 -15   4   6      791.24      861.18     33.01 o 
 -14   4   6        2.53      -15.72     19.83 o 
 -13   4   6        8.68        2.40     19.50 o 
 -12   4   6      118.19      108.11     20.53 o 
 -11   4   6       26.30      -18.24     18.24 o 
 -10   4   6       17.13        0.86     16.07 o 
  -9   4   6      230.33      225.96     19.02 o 
  -8   4   6       74.21       79.61     12.97 o 
  -7   4   6       54.06       64.04     12.16 o 
  -6   4   6     1090.99     1033.95     20.38 o 
  -5   4   6     1034.17     1012.20     19.75 o 
  -4   4   6     4687.76     4579.20     43.54 o 
  -3   4   6      143.15      212.37     56.74 o 
  -2   4   6     5659.40     5840.42     61.84 o 
  -1   4   6     1379.20     1406.90     19.68 o 
   0   4   6      557.65      570.19     14.23 o 
   1   4   6      863.55      763.77     16.52 o 
   2   4   6      364.20      353.38     18.88 o 
   3   4   6      667.01      577.57     14.71 o 
   4   4   6       25.85       26.11      8.31 o 
   5   4   6     1812.00     1909.23     24.51 o 
   6   4   6       65.97       79.38     10.96 o 
   7   4   6     1234.78     1193.57     24.84 o 
   8   4   6       58.48       76.76     16.18 o 
   9   4   6      744.05      778.98     26.66 o 
  10   4   6      720.68      795.31     28.15 o 
  11   4   6     1190.01     1222.36     38.06 o 
  12   4   6     1466.42     1393.18     44.00 o 
  13   4   6      327.22      350.86     23.24 o 
  14   4   6      818.40      947.52     31.52 o 
  15   4   6        0.43      -19.23     19.23 o 
  16   4   6       20.18       -1.65     20.86 o 
 -18   5   6      315.02      283.34     29.43 o 
 -17   5   6      114.94      160.76     25.61 o 
 -16   5   6        1.12       -8.39     22.38 o 
 -15   5   6        5.90        9.21     20.83 o 
 -14   5   6      272.17      240.38     28.10 o 
 -13   5   6       73.73       78.47     24.24 o 
 -12   5   6      561.54      603.30     36.91 o 
 -11   5   6     1020.22     1041.36     44.07 o 
 -10   5   6      818.18      781.79     30.28 o 
  -9   5   6     2030.91     1961.33     44.60 o 
  -8   5   6      277.52      257.92     13.76 o 
  -7   5   6      818.59      773.94     20.66 o 
  -6   5   6      610.98      616.78     14.32 o 
  -5   5   6      468.32      462.19     18.92 o 
  -4   5   6       27.85       31.24      8.17 o 
  -3   5   6     1923.71     1810.74     37.11 o 
  -2   5   6     1209.22     1272.29     34.40 o 
  -1   5   6       27.76       33.96      7.09 o 
   0   5   6     1518.94     1547.82     20.29 o 
   1   5   6     1137.77     1152.97     18.30 o 
   2   5   6      690.04      729.56     17.34 o 
   3   5   6        6.27       -4.76      8.20 o 
   4   5   6      103.01      114.73      8.54 o 
   5   5   6      135.30      148.61     11.10 o 
   6   5   6     1258.52     1228.93     22.64 o 
   7   5   6     2626.61     2519.42     36.24 o 
   8   5   6      884.30      918.91     27.04 o 
   9   5   6      235.66      274.42     21.46 o 
  10   5   6     1470.14     1365.21     35.93 o 
  11   5   6        6.83        2.22     20.19 o 
  12   5   6      880.45      833.72     31.24 o 
  13   5   6        2.85      -17.90     17.90 o 
  14   5   6        4.87      -19.01     19.01 o 
  15   5   6       13.90       18.72     23.42 o 
 -17   6   6      203.77      206.05     32.74 o 
 -16   6   6      176.88      199.84     30.75 o 
 -15   6   6      304.75      299.52     40.53 o 
 -14   6   6       19.07       42.62     25.40 o 
 -13   6   6      125.68       99.73     21.39 o 
 -12   6   6       73.72       43.21     19.71 o 
 -11   6   6      231.04      196.81     34.54 o 
 -10   6   6      332.81      271.59     22.56 o 
  -9   6   6     1681.39     1664.99     51.88 o 
  -8   6   6      272.83      274.08     24.22 o 
  -7   6   6     2853.01     2675.35     45.59 o 
  -6   6   6     1689.54     1623.44     34.74 o 
  -5   6   6       18.59       -0.40     13.59 o 
  -4   6   6        0.77      -10.78     15.48 o 
  -3   6   6      357.62      423.79     26.26 o 
  -2   6   6     2217.55     2239.84     45.00 o 
  -1   6   6      443.10      443.34     11.05 o 
   0   6   6      619.05      614.39     14.11 o 
   1   6   6        1.49        0.10      7.94 o 
   2   6   6      279.51      268.07     12.54 o 
   3   6   6      221.54      239.84     12.01 o 
   4   6   6      163.18      164.95     13.00 o 
   5   6   6      110.97      111.90     12.12 o 
   6   6   6      332.90      333.35     15.30 o 
   7   6   6      245.92      222.74     15.55 o 
   8   6   6     1167.64     1160.61     30.18 o 
   9   6   6       24.13       29.33     16.17 o 
  10   6   6      243.23      214.68     19.81 o 
  11   6   6       33.27       -2.44     17.32 o 
  12   6   6       88.07       87.45     21.83 o 
  13   6   6       11.60      -20.50     20.50 o 
  14   6   6      185.88      199.77     25.81 o 
  15   6   6       65.59       57.08     32.21 o 
 -16   7   6      242.64      219.92     41.12 o 
 -15   7   6      177.81      146.66     26.75 o 
 -14   7   6       49.25       27.94     26.60 o 
 -13   7   6      254.28      245.21     26.30 o 
 -12   7   6        6.53        9.47     21.59 o 
 -11   7   6        0.17      -19.73     19.73 o 
 -10   7   6      273.48      313.86     25.86 o 
  -9   7   6      562.65      507.28     28.82 o 
  -8   7   6      796.97      854.08     33.15 o 
  -7   7   6       62.84       57.67     19.51 o 
  -6   7   6      114.18      113.86     20.54 o 
  -5   7   6      556.28      583.70     29.69 o 
  -4   7   6       15.13      -16.35     16.35 o 
  -3   7   6       70.50       37.82     20.54 o 
  -2   7   6      279.52      298.26     25.16 o 
  -1   7   6      348.08      362.51     12.42 o 
   0   7   6      274.55      268.35     11.77 o 
   1   7   6      194.33      207.86     12.29 o 
   2   7   6        0.10       -0.01     10.15 o 
   3   7   6     3288.91     3132.64     37.33 o 
   4   7   6        4.96       -2.43     11.04 o 
   5   7   6        6.83        4.19     12.31 o 
   6   7   6      201.00      188.92     13.98 o 
   7   7   6      218.82      226.38     16.99 o 
   8   7   6       27.29       28.36     18.49 o 
   9   7   6      341.08      370.74     20.82 o 
  10   7   6      163.84      133.84     26.78 o 
  11   7   6       45.37       52.31     18.59 o 
  12   7   6      470.42      498.25     29.18 o 
  13   7   6        7.21      -24.41     24.41 o 
 -15   8   6       49.81       32.27     26.68 o 
 -14   8   6      128.22      168.85     27.96 o 
 -13   8   6        4.89       -9.46     22.84 o 
 -12   8   6      444.04      463.94     33.03 o 
 -11   8   6      558.99      590.77     32.83 o 
 -10   8   6       28.57       -7.40     23.05 o 
  -9   8   6      718.23      681.52     32.76 o 
  -8   8   6      612.30      558.90     29.76 o 
  -7   8   6      520.42      462.62     28.48 o 
  -6   8   6     3281.80     3164.23     61.12 o 
  -5   8   6      111.24      120.05     22.93 o 
  -4   8   6       14.00       38.33     21.81 o 
  -3   8   6        6.03       -1.72     22.46 o 
  -2   8   6      596.81      656.06     48.46 o 
  -1   8   6      388.86      400.79     15.37 o 
   0   8   6      913.38      891.00     24.07 o 
   1   8   6        4.33        4.56     11.42 o 
   2   8   6     1036.30     1063.32     23.96 o 
   3   8   6       73.91       86.93     16.19 o 
   4   8   6     3761.77     3758.25     51.22 o 
   5   8   6      615.45      644.33     26.12 o 
   6   8   6      155.18      163.74     19.38 o 
   7   8   6       83.16      108.96     18.83 o 
   8   8   6        6.88      -14.49     20.23 o 
   9   8   6      104.07       85.64     25.06 o 
  10   8   6      303.55      355.77     35.64 o 
  11   8   6       62.22       16.59     28.23 o 
  12   8   6       38.37       30.46     30.69 o 
 -13   9   6        2.37       -3.85     26.51 o 
 -12   9   6        3.36       26.90     29.55 o 
 -11   9   6        0.09      -23.07     33.69 o 
 -10   9   6       99.16       60.51     33.60 o 
  -9   9   6      213.74      187.06     38.38 o 
  -8   9   6       48.18       32.85     22.67 o 
  -7   9   6      291.63      286.62     27.02 o 
  -6   9   6      231.18      127.85     30.40 o 
  -5   9   6      354.69      374.11     28.59 o 
  -4   9   6      751.28      786.43     33.77 o 
  -3   9   6      162.05      186.05     24.89 o 
  -2   9   6      110.42      112.94     27.66 o 
  -1   9   6      676.94      709.35     29.74 o 
   0   9   6      480.35      489.89     19.74 o 
   1   9   6      547.40      564.81     21.99 o 
   2   9   6      171.43      173.16     16.93 o 
   3   9   6      129.28      155.40     16.85 o 
   4   9   6      438.47      457.05     25.55 o 
   5   9   6     1535.85     1550.77     41.17 o 
   6   9   6      694.56      618.32     26.64 o 
   7   9   6       66.09       43.32     23.98 o 
   8   9   6        0.10      -25.72     25.72 o 
   9   9   6       92.77      172.79     31.09 o 
  10   9   6       91.41      126.01     32.28 o 
  11   9   6      157.95      173.10     63.99 o 
 -11  10   6        0.01       -6.52     26.12 o 
 -10  10   6        0.01       -4.04     24.99 o 
  -9  10   6       87.64       85.88     25.83 o 
  -8  10   6     1405.64     1327.49     70.59 o 
  -7  10   6      124.72      106.48     25.04 o 
  -6  10   6       10.82       10.35     27.34 o 
  -5  10   6      360.77      404.33     32.84 o 
  -4  10   6       35.60       27.69     28.62 o 
  -3  10   6      200.40      220.92     27.25 o 
  -2  10   6      644.74      643.39     27.97 o 
  -1  10   6      249.82      250.31     16.93 o 
   0  10   6     1389.79     1425.21     31.78 o 
   1  10   6      821.70      797.45     29.60 o 
   2  10   6       79.15       89.35     16.90 o 
   3  10   6      351.24      364.93     22.64 o 
   4  10   6        5.45       -6.65     22.37 o 
   5  10   6       51.48       53.49     25.20 o 
   6  10   6       77.86       93.01     26.74 o 
   7  10   6       77.12      132.11     36.64 o 
   8  10   6       91.22      128.06     37.02 o 
  -8  11   6       31.26       41.60     26.78 o 
  -7  11   6      216.09      203.71     34.25 o 
  -6  11   6      154.71      154.63     41.13 o 
  -5  11   6       41.50       33.70     26.05 o 
  -4  11   6       17.16        9.56     25.48 o 
  -3  11   6       88.33       83.32     22.21 o 
  -2  11   6       12.41       -3.82     20.23 o 
  -1  11   6      182.66      200.50     28.18 o 
   0  11   6        8.46       -8.89     18.93 o 
   1  11   6       12.85       17.84     22.35 o 
   2  11   6       10.07        7.32     22.69 o 
   3  11   6      111.50      115.62     26.61 o 
   4  11   6       79.48       86.11     27.31 o 
   5  11   6       74.09       63.66     28.38 o 
 -20   1   7       52.14       58.10     24.27 o 
 -19   1   7      292.11      381.10     32.42 o 
 -18   1   7        4.40      -22.59     22.59 o 
 -17   1   7      102.59       66.72     24.42 o 
 -16   1   7      442.40      458.18     30.22 o 
 -15   1   7      325.90      317.04     22.01 o 
 -14   1   7     1153.62     1164.40     29.58 o 
 -13   1   7      334.71      361.65     27.21 o 
 -12   1   7     1189.73     1156.24     21.51 o 
 -11   1   7      322.71      328.50     12.58 o 
 -10   1   7      122.91      145.35      9.80 o 
  -9   1   7        7.57       18.65      7.76 o 
  -8   1   7       82.61      120.00      8.67 o 
  -7   1   7      290.33      359.39     13.83 o 
  -6   1   7      143.09      117.31     10.45 o 
  -5   1   7     4127.48     4288.61     47.75 o 
  -4   1   7       60.45      102.36     10.75 o 
  -3   1   7    12537.06    12833.84    114.47 o 
  -2   1   7     1374.13     1382.78     21.10 o 
  -1   1   7        3.25       -9.00      9.00 o 
   0   1   7     5157.84     5436.79     50.19 o 
   1   1   7      349.75      431.40     11.64 o 
   2   1   7     5709.25     5691.69     48.03 o 
   3   1   7      319.07      356.54     11.67 o 
   4   1   7       27.09       10.73      7.39 o 
   5   1   7      921.73      786.49     27.35 o 
   6   1   7        1.86      -10.78     10.78 o 
   7   1   7      467.28      434.68     19.57 o 
   8   1   7     1078.21     1001.33     29.02 o 
   9   1   7      100.27       65.08     16.27 o 
  10   1   7      749.92      751.55     26.78 o 
  11   1   7      791.45      802.25     28.53 o 
  12   1   7      413.37      464.50     25.00 o 
  13   1   7     1054.84     1125.10     59.20 o 
  14   1   7      241.50      258.06     23.98 o 
  15   1   7       73.68       45.03     21.23 o 
  16   1   7       82.85       60.59     26.18 o 
 -19   2   7      382.54      357.70     30.20 o 
 -18   2   7       17.44       11.93     24.42 o 
 -17   2   7      385.89      378.00     30.72 o 
 -16   2   7       11.91       -6.34     22.09 o 
 -15   2   7        0.23      -17.83     17.83 o 
 -14   2   7       29.84       28.32     19.79 o 
 -13   2   7       91.77       88.38     31.92 o 
 -12   2   7      148.81      142.62     20.52 o 
 -11   2   7      875.62      888.27     26.21 o 
 -10   2   7      190.16      197.97     12.09 o 
  -9   2   7       43.25       40.24     10.53 o 
  -8   2   7     3794.26     3625.83     42.97 o 
  -7   2   7      248.38      191.27      9.45 o 
  -6   2   7     1276.95     1405.66     22.09 o 
  -5   2   7     1991.17     2273.58     27.23 o 
  -4   2   7     1620.67     1565.38     28.60 o 
  -3   2   7        0.25       -3.02      6.85 o 
  -2   2   7      236.91      265.27      9.72 o 
  -1   2   7     1545.17     1472.59     22.17 o 
   0   2   7     1460.23     1614.98     22.93 o 
   1   2   7     3093.40     3270.28     30.84 o 
   2   2   7     4465.42     4540.48     37.99 o 
   3   2   7      309.62      303.68     11.80 o 
   4   2   7      450.91      492.33     14.15 o 
   5   2   7      563.98      617.97     19.28 o 
   6   2   7        0.99       -2.41     10.67 o 
   7   2   7      124.04      132.26     14.73 o 
   8   2   7     1118.40     1088.26     29.01 o 
   9   2   7     1340.78     1318.15     29.47 o 
  10   2   7        1.70        2.96     16.56 o 
  11   2   7      853.52      805.59     28.85 o 
  12   2   7      171.08      184.23     22.58 o 
  13   2   7      628.54      626.32     28.51 o 
  14   2   7      131.02       94.07     21.68 o 
  15   2   7       36.60       26.34     22.70 o 
  16   2   7       64.41       56.30     24.23 o 
 -19   3   7       48.78        9.88     27.05 o 
 -18   3   7        8.03       41.10     26.44 o 
 -17   3   7     1369.37     1297.56     63.68 o 
 -16   3   7       13.77      -17.04     21.25 o 
 -15   3   7       45.51       23.90     21.55 o 
 -14   3   7       65.24       78.20     21.80 o 
 -13   3   7     2469.34     2478.71     52.99 o 
 -12   3   7      231.34      249.39     22.77 o 
 -11   3   7     4846.52     4774.23     75.40 o 
 -10   3   7        6.20       14.35     15.53 o 
  -9   3   7     2589.23     2588.79     47.99 o 
  -8   3   7     2190.28     2053.91     36.02 o 
  -7   3   7      228.91      196.43     14.06 o 
  -6   3   7     8547.70     8104.54    107.36 o 
  -5   3   7      365.09      343.24     12.71 o 
  -4   3   7      364.97      343.40     12.72 o 
  -3   3   7       10.32        5.87      9.63 o 
  -2   3   7      201.13      233.14      8.10 o 
  -1   3   7     2908.16     3014.63     31.53 o 
   0   3   7      316.41      270.31     10.09 o 
   1   3   7       81.02       63.16      8.85 o 
   2   3   7     2122.30     2085.04     25.10 o 
   3   3   7     4174.03     3920.93     43.84 o 
   4   3   7      470.14      482.82     15.44 o 
   5   3   7     1326.77     1305.51     26.64 o 
   6   3   7      543.67      520.40     18.47 o 
   7   3   7     3407.70     3448.67     47.83 o 
   8   3   7     3258.05     3190.50     51.99 o 
   9   3   7     1407.64     1461.28     52.61 o 
  10   3   7     1469.14     1527.49     45.09 o 
  11   3   7       58.49       61.50     18.80 o 
  12   3   7       72.08       78.12     19.76 o 
  13   3   7       97.27       82.75     20.51 o 
  14   3   7       21.32       -5.46     20.49 o 
  15   3   7      128.90      152.36     24.16 o 
  16   3   7      874.74      922.27     37.28 o 
 -19   4   7     1223.02     1257.82     52.60 o 
 -18   4   7        0.27       -8.02     26.96 o 
 -17   4   7        3.45      -21.54     21.54 o 
 -16   4   7       10.60       28.15     21.85 o 
 -15   4   7      351.68      331.47     28.08 o 
 -14   4   7       16.25       15.12     20.71 o 
 -13   4   7      207.47      222.51     24.12 o 
 -12   4   7       46.38       28.36     19.48 o 
 -11   4   7     3258.05     2978.08     56.85 o 
 -10   4   7      684.26      643.77     23.73 o 
  -9   4   7      333.13      381.10     19.98 o 
  -8   4   7      152.92      130.32     14.43 o 
  -7   4   7       63.02       51.00     12.69 o 
  -6   4   7      600.10      608.70     16.89 o 
  -5   4   7      438.91      417.66     16.33 o 
  -4   4   7      154.98      148.02     10.59 o 
  -3   4   7     2412.42     2303.46     32.53 o 
  -2   4   7      623.71      591.80     17.56 o 
  -1   4   7     1846.58     2011.69     23.43 o 
   0   4   7     2111.08     2202.25     27.74 o 
   1   4   7      440.24      536.81     14.70 o 
   2   4   7      891.98      834.02     20.24 o 
   3   4   7     1612.62     1605.64     25.24 o 
   4   4   7      222.83      240.23     13.80 o 
   5   4   7       67.33       63.29     13.82 o 
   6   4   7     3708.82     3413.42     51.34 o 
   7   4   7       51.84       37.66     15.45 o 
   8   4   7      448.47      484.96     36.47 o 
   9   4   7      641.04      617.46     28.78 o 
  10   4   7      193.51      191.62     32.84 o 
  11   4   7      867.77      873.57     34.53 o 
  12   4   7       79.96       88.22     20.33 o 
  13   4   7      335.79      308.11     26.57 o 
  14   4   7      394.05      411.88     25.30 o 
  15   4   7      178.46      180.66     23.25 o 
 -18   5   7      170.52      220.00     32.42 o 
 -17   5   7        7.13       21.85     23.58 o 
 -16   5   7      721.80      821.56     42.14 o 
 -15   5   7       41.59       54.28     22.14 o 
 -14   5   7      130.14      106.92     23.91 o 
 -13   5   7       49.88       55.23     21.82 o 
 -12   5   7       41.79       56.51     17.83 o 
 -11   5   7     2891.36     2716.91     48.73 o 
 -10   5   7        1.08      -14.99     15.34 o 
  -9   5   7      148.00      144.62     12.68 o 
  -8   5   7      508.46      508.71     16.87 o 
  -7   5   7     1093.53     1167.60     24.98 o 
  -6   5   7      714.59      649.63     25.77 o 
  -5   5   7      838.04      827.68     19.78 o 
  -4   5   7      999.72     1026.85     22.00 o 
  -3   5   7     1909.38     1852.93     38.50 o 
  -2   5   7      797.67      799.64     31.91 o 
  -1   5   7      906.11      897.47     16.28 o 
   0   5   7      853.02      885.44     17.47 o 
   1   5   7      720.37      798.24     19.98 o 
   2   5   7     1305.17     1399.62     26.27 o 
   3   5   7      312.75      310.67     14.23 o 
   4   5   7      781.06      755.88     19.21 o 
   5   5   7     6900.27     6865.04     76.36 o 
   6   5   7      355.09      349.10     17.50 o 
   7   5   7      661.15      681.59     22.99 o 
   8   5   7      419.75      450.42     23.34 o 
   9   5   7        0.02       13.05     20.63 o 
  10   5   7      463.12      469.80     25.68 o 
  11   5   7      177.21      188.24     22.24 o 
  12   5   7      415.17      434.30     27.00 o 
  13   5   7      126.95      142.49     21.37 o 
  14   5   7      104.58      104.05     21.67 o 
  15   5   7      305.11      338.67     28.73 o 
 -17   6   7        7.52       41.69     25.55 o 
 -16   6   7      791.09      853.71     37.37 o 
 -15   6   7      120.42      108.58     21.11 o 
 -14   6   7       53.18       52.09     19.59 o 
 -13   6   7      323.62      327.38     23.13 o 
 -12   6   7      156.46      132.12     20.27 o 
 -11   6   7      244.36      285.15     28.92 o 
 -10   6   7       38.52       13.83     11.34 o 
  -9   6   7       19.54        9.70     15.85 o 
  -8   6   7        3.42       16.75     15.54 o 
  -7   6   7       31.53       29.65     17.09 o 
  -6   6   7      960.03      940.34     27.60 o 
  -5   6   7      753.53      748.87     25.57 o 
  -4   6   7      594.52      634.03     50.03 o 
  -3   6   7      187.99      232.16     19.76 o 
  -2   6   7     1987.17     2037.22     36.70 o 
  -1   6   7       25.63       17.86     11.00 o 
   0   6   7     2993.17     2851.24     31.60 o 
   1   6   7       50.40       59.93     10.08 o 
   2   6   7      148.22      180.48     11.38 o 
   3   6   7       87.78       61.45     11.68 o 
   4   6   7        0.33       -2.00     12.88 o 
   5   6   7      357.70      382.43     18.30 o 
   6   6   7       33.07       46.84     11.96 o 
   7   6   7        1.96        1.56     12.98 o 
   8   6   7        2.33       -6.91     14.79 o 
   9   6   7      580.46      573.77     37.55 o 
  10   6   7      779.20      841.83     49.66 o 
  11   6   7      277.42      305.30     24.61 o 
  12   6   7        9.55       32.78     21.31 o 
  13   6   7       63.15       97.85     23.45 o 
  14   6   7       92.81      102.78     25.46 o 
 -16   7   7       59.35       28.46     22.71 o 
 -15   7   7      427.13      467.25     29.21 o 
 -14   7   7        0.12       -2.57     20.41 o 
 -13   7   7       33.16       10.28     22.08 o 
 -12   7   7        1.38       26.70     22.02 o 
 -11   7   7      145.98       86.07     26.51 o 
 -10   7   7      293.03      277.13     55.39 o 
  -9   7   7        9.10      -15.93     19.59 o 
  -8   7   7      219.92      155.81     24.26 o 
  -7   7   7       20.62        4.51     15.34 o 
  -6   7   7      463.95      440.85     22.25 o 
  -5   7   7     1262.53     1165.04     42.38 o 
  -4   7   7      173.40      168.30     23.37 o 
  -3   7   7       34.17       31.67     22.10 o 
  -2   7   7     4965.47     4882.55     74.73 o 
  -1   7   7        1.17       -1.45     21.15 o 
   0   7   7      658.20      672.74     16.45 o 
   1   7   7     2067.81     2096.89     33.42 o 
   2   7   7      891.42      912.87     24.33 o 
   3   7   7      230.73      251.66     16.29 o 
   4   7   7     1028.24     1019.10     29.84 o 
   5   7   7       15.64       19.92     15.86 o 
   6   7   7      134.88      112.02     18.16 o 
   7   7   7       66.62       77.86     18.31 o 
   8   7   7      645.70      660.78     27.45 o 
   9   7   7       60.69       60.36     22.54 o 
  10   7   7       11.66      -21.17     21.17 o 
  11   7   7      450.96      390.30     31.03 o 
  12   7   7       92.64       81.29     31.57 o 
  13   7   7      534.52      573.11     42.79 o 
 -15   8   7      113.25      110.00     28.12 o 
 -14   8   7        2.94      -24.42     24.42 o 
 -13   8   7      407.66      386.08     31.59 o 
 -12   8   7        3.38      -21.89     21.89 o 
 -11   8   7      278.22      260.34     28.12 o 
 -10   8   7       59.38       63.40     23.02 o 
  -9   8   7      551.23      516.90     30.36 o 
  -8   8   7      338.80      283.96     26.65 o 
  -7   8   7       59.38       13.51     21.26 o 
  -6   8   7      150.06      122.06     23.02 o 
  -5   8   7     3086.98     3160.54     61.25 o 
  -4   8   7      187.37      188.03     26.17 o 
  -3   8   7      880.59      882.36     34.30 o 
  -2   8   7      241.94      270.37     21.49 o 
  -1   8   7      957.14      960.49     30.91 o 
   0   8   7     1591.00     1589.58     30.89 o 
   1   8   7       18.44       28.88     14.01 o 
   2   8   7       69.42       49.68     15.10 o 
   3   8   7     2588.54     2553.55     41.00 o 
   4   8   7      357.88      358.69     29.01 o 
   5   8   7      235.76      217.42     20.53 o 
   6   8   7       57.69       19.58     18.00 o 
   7   8   7      105.45      109.81     19.74 o 
   8   8   7       27.41       29.27     19.25 o 
   9   8   7       97.26       65.76     23.88 o 
  10   8   7        5.13        4.12     28.82 o 
  11   8   7      226.58      312.23     36.97 o 
 -13   9   7       31.41       -0.06     26.27 o 
 -12   9   7        6.74       11.99     25.43 o 
 -11   9   7       20.11        1.67     24.08 o 
 -10   9   7      253.87      290.71     41.54 o 
  -9   9   7       72.35       68.04     24.50 o 
  -8   9   7       15.76       20.80     33.86 o 
  -7   9   7      173.80      242.31     26.82 o 
  -6   9   7       37.15       38.49     22.39 o 
  -5   9   7     1321.13     1324.80     52.19 o 
  -4   9   7      191.63      271.28     27.84 o 
  -3   9   7      518.35      476.05     30.95 o 
  -2   9   7       12.85       31.06     18.65 o 
  -1   9   7      591.65      636.51     27.43 o 
   0   9   7      195.42      198.55     20.44 o 
   1   9   7       67.78       84.24     15.29 o 
   2   9   7        8.15       10.85     15.12 o 
   3   9   7      524.57      544.34     23.85 o 
   4   9   7      805.18      793.38     32.05 o 
   5   9   7      696.44      728.01     28.30 o 
   6   9   7        1.41      -18.41     18.41 o 
   7   9   7       84.52      109.68     21.31 o 
   8   9   7        7.11        1.96     27.65 o 
   9   9   7      859.83      834.86     46.34 o 
  10   9   7        0.78        3.28     40.73 o 
 -11  10   7     1517.23     1519.89     62.48 o 
 -10  10   7     1429.83     1414.77     49.32 o 
  -9  10   7      404.79      427.80     32.85 o 
  -8  10   7      457.95      475.83     38.67 o 
  -7  10   7        5.21       -0.53     23.83 o 
  -6  10   7      136.07      136.01     30.95 o 
  -5  10   7       73.63       42.99     28.68 o 
  -4  10   7      116.40      164.73     27.33 o 
  -3  10   7      287.98      330.07     25.20 o 
  -2  10   7      182.62      243.03     23.67 o 
  -1  10   7       20.80       11.47     19.45 o 
   0  10   7       41.80       50.34     14.85 o 
   1  10   7        8.87       30.92     16.01 o 
   2  10   7        9.16       -4.57     16.74 o 
   3  10   7     1482.80     1633.71     39.14 o 
   4  10   7       25.39       26.89     21.48 o 
   5  10   7      693.93      673.80     37.92 o 
   6  10   7      559.99      651.91     81.60 o 
   7  10   7      349.40      340.47     42.96 o 
  -7  11   7       19.75       12.24     30.93 o 
  -6  11   7        0.27      -18.35     29.79 o 
  -5  11   7      296.18      324.10     38.06 o 
  -4  11   7        4.17       33.79     26.67 o 
  -3  11   7      341.63      342.45     26.72 o 
  -2  11   7        0.29       -2.83     21.35 o 
  -1  11   7      678.63      731.38     42.54 o 
   0  11   7      317.94      252.30     29.80 o 
   1  11   7      274.88      262.12     39.45 o 
   2  11   7      136.80      171.83     26.55 o 
   3  11   7       74.84       27.26     26.12 o 
   4  11   7       68.40       91.08     28.13 o 
 -19   0   8      633.82      620.07     60.43 o 
 -18   0   8       20.13       40.32     26.63 o 
 -17   0   8      232.34      260.27     63.69 o 
 -16   0   8       25.22       43.03     25.16 o 
 -15   0   8       34.88      153.76     42.70 o 
 -14   0   8      981.81     1026.77     58.20 o 
 -13   0   8     1339.97     1503.36     52.85 o 
 -12   0   8     1804.37     1770.76     44.30 o 
 -11   0   8     2155.89     2069.51     43.15 o 
 -10   0   8      220.07      204.18     16.87 o 
  -9   0   8      669.49      740.65     35.55 o 
  -8   0   8      512.56      550.56     26.02 o 
  -7   0   8      242.57      219.43     18.38 o 
  -6   0   8     7095.19     7391.92    127.80 o 
  -5   0   8      656.01      706.95     27.90 o 
  -4   0   8     1874.43     2298.41     41.95 o 
  -3   0   8      774.55      932.54     24.48 o 
  -2   0   8     1196.55     1321.77     28.89 o 
  -1   0   8     7113.81     7770.41     98.20 o 
   0   0   8        0.82        8.43      9.61 o 
   1   0   8        7.78        0.41     10.90 o 
   2   0   8     1533.43     1347.07     29.68 o 
   3   0   8       48.23       21.56     13.11 o 
   4   0   8      562.83      501.34     23.29 o 
   5   0   8     1168.13     1062.87     33.41 o 
   6   0   8        2.92       32.35     20.21 o 
   7   0   8       21.08       48.28     46.50 o 
   8   0   8     6786.17     6670.53    134.69 o 
   9   0   8      348.86      332.52     39.49 o 
  10   0   8      619.78      623.19     41.22 o 
  11   0   8     1769.96     1710.04     64.45 o 
  12   0   8      147.32      114.38     32.81 o 
  13   0   8      854.42      871.45     39.89 o 
  14   0   8      172.18      196.39     42.70 o 
  15   0   8      129.24      156.75     39.14 o 
  16   0   8        2.16       16.14     36.06 o 
 -19   1   8      303.88      339.46     34.58 o 
 -18   1   8      298.83      314.41     30.41 o 
 -17   1   8       23.58       29.31     23.57 o 
 -16   1   8      167.72      204.44     21.15 o 
 -15   1   8     1715.42     1644.28     64.17 o 
 -14   1   8     2215.02     2331.59     48.78 o 
 -13   1   8      863.01      884.61     28.02 o 
 -12   1   8       40.67       38.21     14.05 o 
 -11   1   8        0.27      -13.25     16.26 o 
 -10   1   8     2254.78     2279.34     31.79 o 
  -9   1   8      756.45      817.93     18.68 o 
  -8   1   8      302.74      347.33     14.31 o 
  -7   1   8     1344.55     1407.84     26.12 o 
  -6   1   8      769.60      770.65     18.01 o 
  -5   1   8      451.35      424.71     13.85 o 
  -4   1   8      628.95      655.23     16.52 o 
  -3   1   8     1711.32     1758.21     28.83 o 
  -2   1   8     1082.78     1209.40     21.20 o 
  -1   1   8     5059.23     4838.76     59.73 o 
   0   1   8     2110.76     2425.65     27.85 o 
   1   1   8      478.76      452.53     11.91 o 
   2   1   8      394.76      462.64     15.72 o 
   3   1   8     1336.11     1295.00     23.97 o 
   4   1   8      173.17      176.75     11.73 o 
   5   1   8      241.33      192.80     16.13 o 
   6   1   8      698.99      701.75     21.20 o 
   7   1   8     1144.45     1190.71     30.62 o 
   8   1   8     1427.69     1398.02     44.87 o 
   9   1   8      284.06      272.96     20.57 o 
  10   1   8      112.54      132.87     19.59 o 
  11   1   8        4.71       14.44     17.45 o 
  12   1   8      355.36      393.09     25.01 o 
  13   1   8        9.67       16.00     19.38 o 
  14   1   8       28.67       37.96     21.12 o 
  15   1   8       55.96       91.16     25.79 o 
 -19   2   8        0.06        0.17     28.28 o 
 -18   2   8      103.14      123.08     30.61 o 
 -17   2   8      512.35      474.35     37.07 o 
 -16   2   8      282.12      319.08     48.18 o 
 -15   2   8      646.67      683.49     38.37 o 
 -14   2   8      357.88      375.85     35.46 o 
 -13   2   8       76.76       94.66     24.57 o 
 -12   2   8       76.31       73.51     18.97 o 
 -11   2   8     1485.18     1487.64     41.01 o 
 -10   2   8      553.19      585.05     17.89 o 
  -9   2   8     1353.05     1368.55     24.32 o 
  -8   2   8      192.31      182.42     10.36 o 
  -7   2   8     2677.31     2611.83     30.04 o 
  -6   2   8       78.14      109.59      7.43 o 
  -5   2   8      387.81      428.00     12.49 o 
  -4   2   8       88.63      106.27      8.00 o 
  -3   2   8     1462.30     1478.36     30.98 o 
  -2   2   8      563.23      594.15     14.91 o 
  -1   2   8     1546.36     1580.53     23.57 o 
   0   2   8       35.75       61.92      7.77 o 
   1   2   8     1033.52      992.74     16.10 o 
   2   2   8       57.24       55.83      8.28 o 
   3   2   8       54.52       48.82     11.04 o 
   4   2   8       53.47       51.60     10.23 o 
   5   2   8      258.75      279.81     15.38 o 
   6   2   8      471.03      504.01     18.74 o 
   7   2   8     1150.96     1130.20     30.33 o 
   8   2   8     1339.08     1363.33     38.52 o 
   9   2   8      819.20      753.18     27.11 o 
  10   2   8       11.56      -17.88     17.88 o 
  11   2   8        0.68       30.22     18.38 o 
  12   2   8      892.13      910.08     43.27 o 
  13   2   8      165.13      179.84     23.13 o 
  14   2   8      150.75      161.25     25.11 o 
  15   2   8       15.68      -21.50     21.50 o 
 -19   3   8       18.73      -12.08     28.84 o 
 -18   3   8       20.60       26.30     30.02 o 
 -17   3   8      707.98      732.98     42.95 o 
 -16   3   8        0.03        4.42     26.24 o 
 -15   3   8     1663.99     1643.32     46.96 o 
 -14   3   8       20.42       41.58     20.62 o 
 -13   3   8       75.10       96.24     21.01 o 
 -12   3   8       63.06       33.20     19.29 o 
 -11   3   8      894.77      862.86     35.55 o 
 -10   3   8       11.47       13.82     16.47 o 
  -9   3   8        0.13       -0.35     12.79 o 
  -8   3   8      567.42      529.00     28.57 o 
  -7   3   8       45.87       21.32     10.97 o 
  -6   3   8     1168.29     1104.54     24.77 o 
  -5   3   8       69.14       71.50      9.71 o 
  -4   3   8     1036.26     1008.55     21.09 o 
  -3   3   8     1441.53     1472.85     17.73 o 
  -2   3   8      881.70      913.55     21.85 o 
  -1   3   8     1801.33     1937.42     24.12 o 
   0   3   8      226.92      212.20     14.87 o 
   1   3   8     1147.39     1171.92     24.69 o 
   2   3   8      687.07      744.08     18.21 o 
   3   3   8     1081.70     1021.46     20.17 o 
   4   3   8      177.07      196.72     15.02 o 
   5   3   8      569.82      580.22     21.41 o 
   6   3   8     1250.60     1255.17     31.16 o 
   7   3   8      598.55      600.23     21.41 o 
   8   3   8     1134.19     1107.17     36.16 o 
   9   3   8       14.17       38.16     19.29 o 
  10   3   8      443.24      453.37     25.13 o 
  11   3   8      196.73      220.85     22.29 o 
  12   3   8        5.87        4.92     19.60 o 
  13   3   8      340.13      339.19     26.09 o 
  14   3   8       17.81       25.25     21.40 o 
  15   3   8      196.28      199.31     27.33 o 
 -18   4   8      176.63      266.23     32.57 o 
 -17   4   8        0.17       67.80     29.29 o 
 -16   4   8       20.76       40.30     28.12 o 
 -15   4   8      760.97      791.51     49.83 o 
 -14   4   8      230.80      195.43     24.86 o 
 -13   4   8       14.13       -7.58     19.72 o 
 -12   4   8      770.98      818.19     33.34 o 
 -11   4   8     1578.27     1594.66     37.00 o 
 -10   4   8     2676.12     2525.36     44.91 o 
  -9   4   8        0.48       25.00     14.23 o 
  -8   4   8       71.73       72.77     11.62 o 
  -7   4   8      838.92      828.88     23.59 o 
  -6   4   8      408.39      399.67     19.06 o 
  -5   4   8     1328.86     1306.16     37.76 o 
  -4   4   8       64.46       71.73     12.47 o 
  -3   4   8      853.82      817.47     21.56 o 
  -2   4   8     2547.79     2483.68     30.25 o 
  -1   4   8      850.66      784.47     15.81 o 
   0   4   8      846.46      908.56     18.51 o 
   1   4   8        2.93       -8.53      8.53 o 
   2   4   8      664.72      644.63     19.32 o 
   3   4   8       13.79       20.22     10.28 o 
   4   4   8      963.79      944.90     36.15 o 
   5   4   8      296.93      290.98     18.53 o 
   6   4   8       19.97        7.89     14.87 o 
   7   4   8      193.47      209.82     18.96 o 
   8   4   8        4.31       -6.79     18.25 o 
   9   4   8       21.15        0.43     24.95 o 
  10   4   8      260.44      316.49     26.20 o 
  11   4   8       63.81       70.71     22.44 o 
  12   4   8       43.04       56.31     21.12 o 
  13   4   8      434.22      442.47     25.93 o 
  14   4   8      411.64      439.49     27.05 o 
 -17   5   8        0.86      -14.56     27.32 o 
 -16   5   8      330.27      323.75     28.81 o 
 -15   5   8        0.04       14.00     23.06 o 
 -14   5   8      302.35      328.99     34.94 o 
 -13   5   8      132.22       96.35     22.54 o 
 -12   5   8      436.04      539.10     25.60 o 
 -11   5   8      536.21      543.69     24.89 o 
 -10   5   8       66.13       44.45     12.54 o 
  -9   5   8     1837.84     1825.94     31.90 o 
  -8   5   8     1395.96     1442.34     27.50 o 
  -7   5   8     3171.34     3109.11     42.29 o 
  -6   5   8        0.04       -3.09     10.79 o 
  -5   5   8       10.78       26.74     13.55 o 
  -4   5   8      248.92      235.97     13.66 o 
  -3   5   8       38.06       56.37     11.54 o 
  -2   5   8     1352.35     1291.20     35.90 o 
  -1   5   8       66.96       75.07      8.53 o 
   0   5   8     1189.32     1222.24     21.37 o 
   1   5   8     1274.59     1245.27     22.78 o 
   2   5   8     1389.68     1396.78     33.42 o 
   3   5   8      434.01      412.04     19.46 o 
   4   5   8        5.62        2.56     11.75 o 
   5   5   8        5.67       11.17     18.53 o 
   6   5   8      267.00      246.88     21.54 o 
   7   5   8        0.95        0.88     14.36 o 
   8   5   8      199.24      199.61     17.81 o 
   9   5   8      435.03      462.60     28.54 o 
  10   5   8      367.17      379.62     30.47 o 
  11   5   8      394.84      377.55     25.96 o 
  12   5   8        2.95      -19.56     19.56 o 
  13   5   8       14.35       -5.07     21.67 o 
  14   5   8      245.95      228.59     26.47 o 
 -17   6   8        3.28       16.99     21.85 o 
 -16   6   8       30.78        6.22     20.33 o 
 -15   6   8       41.86       45.60     20.51 o 
 -14   6   8       45.85       78.07     19.91 o 
 -13   6   8       90.41       76.17     20.42 o 
 -12   6   8        1.20      -17.61     17.61 o 
 -11   6   8      601.21      600.21     26.58 o 
 -10   6   8      641.62      583.59     37.13 o 
  -9   6   8      755.62      708.40     21.28 o 
  -8   6   8      452.25      440.52     27.43 o 
  -7   6   8       63.10       41.80     10.76 o 
  -6   6   8       90.30      111.15     13.43 o 
  -5   6   8        6.25       25.89     18.93 o 
  -4   6   8     2151.15     2239.12     53.89 o 
  -3   6   8      900.52      938.31     34.94 o 
  -2   6   8       16.12        4.04     16.09 o 
  -1   6   8      750.87      766.21     23.43 o 
   0   6   8        1.46       -3.87      9.33 o 
   1   6   8        9.71       -1.86     10.17 o 
   2   6   8     3042.72     3023.18     54.20 o 
   3   6   8      473.66      437.57     20.89 o 
   4   6   8      534.38      555.85     28.59 o 
   5   6   8      212.71      201.87     18.96 o 
   6   6   8      297.89      297.99     21.21 o 
   7   6   8      126.30      135.16     19.13 o 
   8   6   8       14.15       16.55     17.81 o 
   9   6   8        0.06        9.32     20.99 o 
  10   6   8      959.18      995.36     39.05 o 
  11   6   8       64.18       58.50     24.60 o 
  12   6   8        0.28       31.10     40.87 o 
  13   6   8        3.12        4.11     24.97 o 
 -15   7   8       72.89       96.20     26.41 o 
 -14   7   8      977.17     1126.88     49.52 o 
 -13   7   8       61.15       70.64     27.04 o 
 -12   7   8       16.35      -18.92     22.93 o 
 -11   7   8        6.33      -21.31     21.31 o 
 -10   7   8       12.00        3.73     22.33 o 
  -9   7   8     2634.25     2558.40     62.20 o 
  -8   7   8       58.55       41.95     22.69 o 
  -7   7   8     1413.31     1355.41     45.77 o 
  -6   7   8      181.43      142.40     24.12 o 
  -5   7   8      745.21      784.04     35.10 o 
  -4   7   8       11.34       -3.35     20.60 o 
  -3   7   8        1.47       -4.09     25.00 o 
  -2   7   8       38.49       29.49     20.26 o 
  -1   7   8        5.20        3.30     12.81 o 
   0   7   8     1526.64     1508.89     24.86 o 
   1   7   8       29.92       32.86     12.99 o 
   2   7   8     2575.57     2559.92     39.32 o 
   3   7   8      385.77      387.09     23.21 o 
   4   7   8     1639.66     1617.66     36.39 o 
   5   7   8       32.65       30.39     19.89 o 
   6   7   8        0.03      -16.57     16.57 o 
   7   7   8      895.94      921.60     31.85 o 
   8   7   8       19.46       27.40     18.77 o 
   9   7   8     1396.19     1361.81     45.43 o 
  10   7   8      184.60      209.11     27.21 o 
  11   7   8     1868.34     1861.33     53.60 o 
  12   7   8      285.17      322.50     37.53 o 
 -14   8   8      166.85      158.28     33.01 o 
 -13   8   8       71.52      110.16     26.62 o 
 -12   8   8       97.93       78.48     28.68 o 
 -11   8   8       61.13      118.74     25.45 o 
 -10   8   8      548.98      533.98     40.44 o 
  -9   8   8      149.58      163.77     26.93 o 
  -8   8   8      395.37      387.89     28.95 o 
  -7   8   8      442.32      469.00     39.60 o 
  -6   8   8      612.22      633.95     35.08 o 
  -5   8   8       29.79      -12.89     22.45 o 
  -4   8   8      504.77      492.07    100.32 o 
  -3   8   8      157.98      145.64     21.96 o 
  -2   8   8     1216.79     1157.11     38.32 o 
  -1   8   8        0.05      -17.13     18.60 o 
   0   8   8      451.85      485.67     21.15 o 
   1   8   8      272.21      277.36     23.59 o 
   2   8   8      567.12      578.20     23.56 o 
   3   8   8      316.95      319.92     23.81 o 
   4   8   8       82.17       74.74     18.13 o 
   5   8   8     1055.87     1109.67     37.09 o 
   6   8   8     1461.71     1570.80     39.70 o 
   7   8   8       11.45      -10.82     20.62 o 
   8   8   8      102.42       89.27     21.38 o 
   9   8   8     1148.50     1181.00     45.42 o 
  10   8   8      275.74      274.78     35.50 o 
 -12   9   8      325.02      350.16     44.07 o 
 -11   9   8       25.54       20.56     25.56 o 
 -10   9   8      477.83      402.31     32.00 o 
  -9   9   8      441.85      463.06     32.48 o 
  -8   9   8      222.64      233.99     28.32 o 
  -7   9   8      250.00      327.70     29.18 o 
  -6   9   8     1770.03     1732.92     49.31 o 
  -5   9   8       27.70        3.35     26.60 o 
  -4   9   8      919.28      945.01     44.26 o 
  -3   9   8      344.36      345.18     25.86 o 
  -2   9   8       24.62       -7.17     22.33 o 
  -1   9   8     1995.24     1990.69     44.60 o 
   0   9   8      315.06      323.64     24.49 o 
   1   9   8      508.89      505.89     22.82 o 
   2   9   8        8.71       10.65     18.37 o 
   3   9   8      289.98      329.08     22.52 o 
   4   9   8      236.26      249.45     21.81 o 
   5   9   8      367.40      376.43     24.80 o 
   6   9   8       23.47       23.25     23.47 o 
   7   9   8        0.56      -19.59     20.05 o 
   8   9   8      146.28      183.77     42.90 o 
 -10  10   8        4.92       18.20     45.51 o 
  -9  10   8      460.70      425.67     33.46 o 
  -8  10   8      138.20       65.51     26.45 o 
  -7  10   8        9.63      -21.22     57.81 o 
  -6  10   8      214.61      208.93     33.94 o 
  -5  10   8       11.68        8.07     28.73 o 
  -4  10   8       91.33       98.99     24.17 o 
  -3  10   8        6.05      -20.38     20.38 o 
  -2  10   8       74.99       30.73     21.59 o 
  -1  10   8       11.91        4.25     20.59 o 
   0  10   8       56.49        6.64     20.54 o 
   1  10   8       52.38       75.90     16.53 o 
   2  10   8       29.24       45.81     17.91 o 
   3  10   8      124.43      130.57     20.54 o 
   4  10   8       26.05      -10.44     18.63 o 
   5  10   8       78.94      109.88     63.47 o 
   6  10   8        0.08      -22.83     33.83 o 
  -5  11   8       94.83       88.46     32.91 o 
  -4  11   8      613.69      706.35     36.88 o 
  -3  11   8       36.67       46.03     23.63 o 
  -2  11   8      251.39      272.72     26.97 o 
  -1  11   8      293.75      313.83     27.54 o 
   0  11   8      355.84      322.13     52.07 o 
   1  11   8     1394.94     1401.52     58.61 o 
 -19   1   9      229.06      244.67     32.43 o 
 -18   1   9       15.12       55.31     28.79 o 
 -17   1   9      107.29       69.78     28.13 o 
 -16   1   9      835.58      820.04     60.88 o 
 -15   1   9     2618.04     2607.28     53.00 o 
 -14   1   9      444.84      480.66     28.12 o 
 -13   1   9     3046.80     2956.66     54.46 o 
 -12   1   9      122.47      148.54     17.77 o 
 -11   1   9      376.12      371.24     27.44 o 
 -10   1   9       66.18       67.09     11.76 o 
  -9   1   9      177.91      181.97     11.82 o 
  -8   1   9     2474.39     2440.29     34.12 o 
  -7   1   9     3089.66     3132.34     42.03 o 
  -6   1   9       36.51       40.87      7.74 o 
  -5   1   9      184.96      191.14     18.88 o 
  -4   1   9      741.54      667.69     16.10 o 
  -3   1   9      541.56      524.32     14.41 o 
  -2   1   9     4629.73     4456.39     47.57 o 
  -1   1   9     1826.44     1792.72     28.45 o 
   0   1   9     5490.81     5603.02     53.08 o 
   1   1   9      302.02      276.75     12.50 o 
   2   1   9       11.65        8.55      9.19 o 
   3   1   9     2074.65     1950.73     31.22 o 
   4   1   9       47.29       36.16     10.96 o 
   5   1   9     2555.15     2471.81     46.08 o 
   6   1   9     1298.49     1260.22     30.90 o 
   7   1   9      259.69      235.89     21.26 o 
   8   1   9      826.86      868.97     32.70 o 
   9   1   9     2032.22     1889.03     46.16 o 
  10   1   9       13.11       -8.33     17.44 o 
  11   1   9     1335.97     1273.56     37.36 o 
  12   1   9        6.27       33.08     19.64 o 
  13   1   9      112.41       90.20     21.79 o 
  14   1   9     1052.37     1131.73     39.14 o 
  15   1   9      473.19      440.70     33.77 o 
 -19   2   9      120.35      102.70     40.18 o 
 -18   2   9      812.71      793.33     61.88 o 
 -17   2   9      937.23      841.27     44.24 o 
 -16   2   9      921.20      947.82     46.27 o 
 -15   2   9        0.25       21.53     25.80 o 
 -14   2   9      236.51      222.01     29.13 o 
 -13   2   9       11.89       26.78     19.21 o 
 -12   2   9        2.17       -8.13     14.81 o 
 -11   2   9     1574.26     1504.83     34.50 o 
 -10   2   9     1134.02     1132.75     32.01 o 
  -9   2   9     1441.93     1399.50     31.67 o 
  -8   2   9      104.37       94.91     10.05 o 
  -7   2   9      498.04      466.22     12.39 o 
  -6   2   9     2265.19     2168.10     25.95 o 
  -5   2   9     1194.92     1097.58     17.85 o 
  -4   2   9        8.80        6.57      7.95 o 
  -3   2   9      117.33      120.20      8.70 o 
  -2   2   9        7.68       11.20      8.43 o 
  -1   2   9      883.45      897.57     20.52 o 
   0   2   9      644.00      605.39     16.46 o 
   1   2   9      209.19      197.45      9.28 o 
   2   2   9       47.08       45.92     10.73 o 
   3   2   9      367.21      349.52     16.47 o 
   4   2   9     2333.48     2239.04     37.96 o 
   5   2   9      158.51      139.89     17.10 o 
   6   2   9      645.22      677.03     26.07 o 
   7   2   9      136.98      124.95     16.88 o 
   8   2   9      369.33      372.82     25.48 o 
   9   2   9     1896.93     1852.69     41.58 o 
  10   2   9     1016.94     1063.88     33.72 o 
  11   2   9      213.60      247.91     22.92 o 
  12   2   9      111.15      107.42     23.60 o 
  13   2   9        0.14      -19.97     19.97 o 
  14   2   9       64.03       37.49     22.72 o 
 -18   3   9      253.62      314.66     36.97 o 
 -17   3   9       63.17       43.52     30.55 o 
 -16   3   9       96.00       94.71     29.67 o 
 -15   3   9      155.70      139.55     29.51 o 
 -14   3   9      616.33      657.08     32.04 o 
 -13   3   9      176.08      120.62     22.05 o 
 -12   3   9      341.30      351.24     25.44 o 
 -11   3   9     1582.46     1644.57     58.75 o 
 -10   3   9      839.32      797.47     30.88 o 
  -9   3   9       67.92       67.37     17.33 o 
  -8   3   9      952.15      943.21     25.89 o 
  -7   3   9      313.29      313.05     16.75 o 
  -6   3   9      571.69      534.79     21.39 o 
  -5   3   9     7582.98     7422.54     79.79 o 
  -4   3   9      942.72      928.14     19.90 o 
  -3   3   9      118.64      135.82      7.81 o 
  -2   3   9     2519.80     2544.15     31.46 o 
  -1   3   9     3165.07     3084.87     34.04 o 
   0   3   9        5.25       -7.77      7.77 o 
   1   3   9      248.58      236.43     18.01 o 
   2   3   9       79.03       89.99     11.42 o 
   3   3   9     6509.05     6419.19     70.36 o 
   4   3   9        0.72       -9.35     13.18 o 
   5   3   9     1032.27     1029.41     35.70 o 
   6   3   9      863.49      843.36     27.67 o 
   7   3   9      730.77      763.93     33.69 o 
   8   3   9     1694.35     1699.46     47.45 o 
   9   3   9      204.21      232.38     38.78 o 
  10   3   9      111.76      106.59     20.30 o 
  11   3   9      682.07      715.34     44.58 o 
  12   3   9        2.49       -6.66     19.79 o 
  13   3   9      212.27      186.99     24.78 o 
  14   3   9       11.06       19.07     22.77 o 
 -18   4   9       78.62      114.02     49.49 o 
 -17   4   9      574.54      636.76     43.04 o 
 -16   4   9       77.16       96.20     29.72 o 
 -15   4   9        7.90      -18.73     31.85 o 
 -14   4   9       52.26       27.42     21.68 o 
 -13   4   9      882.00      874.98     31.23 o 
 -12   4   9        1.02      -15.75     20.36 o 
 -11   4   9      263.79      329.65     21.45 o 
 -10   4   9      503.58      503.95     25.53 o 
  -9   4   9      254.42      210.25     16.63 o 
  -8   4   9      842.94      831.70     34.03 o 
  -7   4   9      157.32      150.21     15.21 o 
  -6   4   9        0.50        6.61     10.49 o 
  -5   4   9      630.04      643.69     26.91 o 
  -4   4   9      569.51      628.73     29.54 o 
  -3   4   9      804.26      895.31     21.58 o 
  -2   4   9       71.62       90.06      8.78 o 
  -1   4   9      677.45      628.24     15.83 o 
   0   4   9     2847.58     2685.24     33.01 o 
   1   4   9      231.94      245.48     13.24 o 
   2   4   9      419.15      423.70     18.95 o 
   3   4   9      606.37      626.63     22.57 o 
   4   4   9       22.30       46.39     17.24 o 
   5   4   9       64.81       68.16     17.05 o 
   6   4   9      173.87      172.25     24.95 o 
   7   4   9      223.85      233.44     20.21 o 
   8   4   9     1774.29     1897.59    204.74 o 
   9   4   9       34.25       22.50     20.93 o 
  10   4   9       28.98        9.51     20.83 o 
  11   4   9        0.02       14.61     19.78 o 
  12   4   9        4.48        6.97     20.34 o 
  13   4   9     1048.39     1076.43     38.48 o 
 -17   5   9       14.34       16.63     30.54 o 
 -16   5   9      200.36      173.16     26.91 o 
 -15   5   9      190.26      186.16     23.26 o 
 -14   5   9       18.59        9.19     19.01 o 
 -13   5   9      144.68       79.22     19.65 o 
 -12   5   9      891.72      873.12     30.83 o 
 -11   5   9       48.06       20.73     13.46 o 
 -10   5   9      570.91      625.11     21.10 o 
  -9   5   9      121.63      132.76     15.08 o 
  -8   5   9     1769.06     1634.82     34.40 o 
  -7   5   9     1161.53     1064.57     28.35 o 
  -6   5   9      153.79      126.24     19.06 o 
  -5   5   9       13.26       -6.69     16.74 o 
  -4   5   9      152.76      146.27     50.73 o 
  -3   5   9     3344.37     3234.62     46.73 o 
  -2   5   9     1045.60     1065.93     28.51 o 
  -1   5   9     1021.05      981.14     22.67 o 
   0   5   9      924.56      931.67     20.13 o 
   1   5   9     2707.39     2688.24     38.97 o 
   2   5   9      899.56      908.02     27.21 o 
   3   5   9        0.98       -2.12     14.46 o 
   4   5   9      424.98      439.29     21.98 o 
   5   5   9       13.55       17.01     13.78 o 
   6   5   9      798.38      801.11     25.29 o 
   7   5   9     6261.13     6334.18     76.27 o 
   8   5   9       23.90       28.02     16.20 o 
   9   5   9       20.95       -3.51     18.72 o 
  10   5   9      253.27      272.85     26.76 o 
  11   5   9       58.59        0.45     23.28 o 
  12   5   9      234.85      216.28     28.79 o 
  13   5   9      554.31      609.60     42.17 o 
 -16   6   9      177.34      190.34     48.09 o 
 -15   6   9      121.37      130.20     23.54 o 
 -14   6   9      610.34      581.70     29.51 o 
 -13   6   9       38.39       17.11     23.12 o 
 -12   6   9      332.07      309.66     23.60 o 
 -11   6   9      375.96      395.77     23.94 o 
 -10   6   9       33.70       14.28     17.02 o 
  -9   6   9      131.15      112.81     33.07 o 
  -8   6   9       59.02       25.01     12.87 o 
  -7   6   9      109.42       92.64     14.27 o 
  -6   6   9       17.94       13.04     13.38 o 
  -5   6   9        7.95       -9.18     19.98 o 
  -4   6   9       98.62       83.81     17.78 o 
  -3   6   9     1471.70     1421.71     36.42 o 
  -2   6   9       73.74       73.50     17.56 o 
  -1   6   9      119.52      125.17     16.23 o 
   0   6   9      680.43      663.73     18.19 o 
   1   6   9       27.71       20.84     12.83 o 
   2   6   9     3909.40     3798.77     55.91 o 
   3   6   9        3.67        4.85     15.11 o 
   4   6   9       19.35        4.61     15.67 o 
   5   6   9     2021.28     1949.96     41.12 o 
   6   6   9      215.20      268.19     25.21 o 
   7   6   9      679.51      753.02     31.86 o 
   8   6   9      265.64      279.27     23.04 o 
   9   6   9        0.39      -21.43     21.43 o 
  10   6   9        0.12      -21.81     22.13 o 
  11   6   9      223.26      222.82     28.80 o 
  12   6   9      287.49      334.61     31.29 o 
 -15   7   9      128.06      186.36     29.13 o 
 -14   7   9      160.54      134.11     27.52 o 
 -13   7   9     1089.78     1075.99     47.15 o 
 -12   7   9        5.21       10.11     24.19 o 
 -11   7   9       74.04       77.77     25.61 o 
 -10   7   9       34.17        1.44     22.74 o 
  -9   7   9       17.60       53.76     23.54 o 
  -8   7   9        2.51       25.00     22.27 o 
  -7   7   9      102.88       83.24     23.54 o 
  -6   7   9      290.27      244.68     27.13 o 
  -5   7   9      314.82      284.24     28.32 o 
  -4   7   9      620.14      742.57    110.85 o 
  -3   7   9      594.98      517.23     30.24 o 
  -2   7   9      675.87      702.09     28.40 o 
  -1   7   9       10.35        1.70     16.58 o 
   0   7   9      120.08      128.94     14.98 o 
   1   7   9       15.03      -14.17     14.17 o 
   2   7   9      167.37      180.37     18.16 o 
   3   7   9      645.51      661.25     26.37 o 
   4   7   9      253.90      285.51     21.33 o 
   5   7   9      159.05      173.66     20.44 o 
   6   7   9      686.08      674.84     27.99 o 
   7   7   9      527.15      587.07     28.04 o 
   8   7   9      649.83      614.67     29.21 o 
   9   7   9     1421.02     1402.98     46.71 o 
  10   7   9       41.30       24.75     24.79 o 
  11   7   9      255.39      288.22     44.85 o 
 -13   8   9        1.99      -13.81     36.14 o 
 -12   8   9       42.38       66.89     26.18 o 
 -11   8   9      678.23      640.07     35.48 o 
 -10   8   9       17.98       24.61     24.32 o 
  -9   8   9       32.58       13.14     23.82 o 
  -8   8   9        0.05        0.13     23.44 o 
  -7   8   9        5.22      -16.03     23.10 o 
  -6   8   9      398.04      421.36     48.76 o 
  -5   8   9       56.64       94.45     32.23 o 
  -4   8   9       15.46      -26.15     26.15 o 
  -3   8   9      115.11      102.86     24.03 o 
  -2   8   9      430.39      433.64     27.50 o 
  -1   8   9       50.92       62.65     20.99 o 
   0   8   9        1.72      -17.69     17.69 o 
   1   8   9     1013.36     1015.63     30.29 o 
   2   8   9       17.91      -15.92     15.92 o 
   3   8   9       13.16        5.83     16.90 o 
   4   8   9      379.97      367.89     23.24 o 
   5   8   9      296.55      302.95     23.08 o 
   6   8   9        9.76        9.14     18.95 o 
   7   8   9       41.99       38.75     20.24 o 
   8   8   9      164.44      208.61     24.19 o 
   9   8   9     1045.09     1122.40     56.53 o 
 -11   9   9       60.32       46.32     26.68 o 
 -10   9   9        1.97      -11.63     24.45 o 
  -9   9   9      287.73      325.99     30.83 o 
  -8   9   9      219.21      198.45     28.41 o 
  -7   9   9       46.50        7.20     23.93 o 
  -6   9   9       61.66      -20.37     27.67 o 
  -5   9   9       83.04       40.68     28.74 o 
  -4   9   9        7.85      -40.10     40.10 o 
  -3   9   9      396.00      478.60     30.31 o 
  -2   9   9       91.10      109.18     22.20 o 
  -1   9   9      230.09      249.86     24.39 o 
   0   9   9        0.00      -19.56     19.56 o 
   1   9   9       17.96      -12.34     14.91 o 
   2   9   9       69.43       57.71     15.79 o 
   3   9   9      403.07      439.72     24.33 o 
   4   9   9       15.75       31.90     22.61 o 
   5   9   9       77.51       30.37     22.93 o 
   6   9   9       10.82       16.35     20.77 o 
   7   9   9      462.96      444.38     28.47 o 
  -8  10   9       37.34       68.26     29.72 o 
  -7  10   9      677.96      698.30     45.24 o 
  -6  10   9       14.61        0.45     29.74 o 
  -5  10   9       17.34      -17.86     22.83 o 
  -4  10   9        0.58       10.70     23.52 o 
  -3  10   9      111.23       64.52     24.78 o 
  -2  10   9      218.54      227.79     26.17 o 
  -1  10   9      559.84      573.28     30.67 o 
   0  10   9        0.79      -20.93     20.93 o 
   1  10   9       14.80       -5.61     15.67 o 
   2  10   9       42.65       53.61     23.14 o 
   3  10   9        5.47       -8.32     18.61 o 
   4  10   9       25.47      -16.23     19.70 o 
 -18   0  10      269.65      278.31     42.12 o 
 -17   0  10      212.20      207.71     35.88 o 
 -16   0  10        5.71       27.82     45.63 o 
 -15   0  10      457.12      486.32     39.01 o 
 -14   0  10      522.65      468.59     37.81 o 
 -13   0  10       35.33       28.93     25.79 o 
 -12   0  10       34.10       35.63     25.53 o 
 -11   0  10     1210.05     1130.32     50.11 o 
 -10   0  10      213.37      230.48     32.76 o 
  -9   0  10     8610.41     8356.37    147.65 o 
  -8   0  10      282.34      259.87     21.53 o 
  -7   0  10      615.55      643.60     23.62 o 
  -6   0  10      263.44      311.97     15.43 o 
  -5   0  10     1182.63     1249.80     30.37 o 
  -4   0  10     8136.03     9465.38    138.21 o 
  -3   0  10      373.11      393.35     25.67 o 
  -2   0  10     1567.37     1599.86     40.27 o 
  -1   0  10     1723.30     1609.57     41.30 o 
   0   0  10     9096.44     9093.39    138.13 o 
   1   0  10      195.17      228.87     22.10 o 
   2   0  10      661.34      721.26     30.08 o 
   3   0  10       48.32       26.52     14.94 o 
   4   0  10     2298.30     2245.61     51.67 o 
   5   0  10     5448.34     5037.90     88.05 o 
   6   0  10     1174.96     1176.54     51.22 o 
   7   0  10     6843.90     6451.89    134.43 o 
   8   0  10      620.06      548.38     40.39 o 
   9   0  10        8.14      -30.71     30.71 o 
  10   0  10     1451.68     1242.81     85.41 o 
  11   0  10      604.37      550.85     44.56 o 
  12   0  10      853.53     1061.86     57.69 o 
  13   0  10      538.03      536.89     51.48 o 
  14   0  10        1.57       39.95     57.62 o 
 -18   1  10        0.09        8.06     30.78 o 
 -17   1  10      158.29      151.28     35.27 o 
 -16   1  10       75.04       32.82     21.71 o 
 -15   1  10      122.43      134.48     22.80 o 
 -14   1  10      644.67      686.84     33.28 o 
 -13   1  10       53.29       37.13     19.27 o 
 -12   1  10        0.11       -8.52     17.59 o 
 -11   1  10      532.51      538.00     28.17 o 
 -10   1  10        4.30       36.12     14.88 o 
  -9   1  10      246.16      237.88     16.07 o 
  -8   1  10      796.93      837.14     21.65 o 
  -7   1  10      104.82      116.07      9.76 o 
  -6   1  10       75.66       73.95      9.84 o 
  -5   1  10     2783.50     2871.02     35.17 o 
  -4   1  10     1821.51     1774.40     26.39 o 
  -3   1  10       21.69       25.44      9.15 o 
  -2   1  10     1545.42     1556.58     29.88 o 
  -1   1  10     1429.66     1419.93     25.18 o 
   0   1  10       14.23       33.27     15.69 o 
   1   1  10      506.26      488.51     14.86 o 
   2   1  10        0.95       -6.33     10.08 o 
   3   1  10        0.65      -10.43     10.43 o 
   4   1  10      329.18      301.44     16.03 o 
   5   1  10      475.89      454.54     23.01 o 
   6   1  10      153.54      155.37     17.45 o 
   7   1  10        0.16      -15.96     25.27 o 
   8   1  10      896.98      879.35     33.84 o 
   9   1  10      458.55      448.87     27.71 o 
  10   1  10      236.17      216.59     24.57 o 
  11   1  10        7.51        1.89     20.86 o 
  12   1  10       43.00       46.52     22.83 o 
  13   1  10       43.91       35.49     24.19 o 
  14   1  10       40.28       27.12     25.28 o 
 -18   2  10      362.15      324.17     37.76 o 
 -17   2  10     1390.46     1462.05     55.83 o 
 -16   2  10       75.23       49.85     28.30 o 
 -15   2  10      325.54      359.82     33.20 o 
 -14   2  10      866.18      849.29     50.57 o 
 -13   2  10       43.57       73.94     31.23 o 
 -12   2  10      690.40      712.78     29.59 o 
 -11   2  10     1585.37     1596.61     35.87 o 
 -10   2  10      160.80      114.25     24.12 o 
  -9   2  10      133.83      131.30     13.10 o 
  -8   2  10      328.42      331.75     12.32 o 
  -7   2  10       41.34       57.09      9.51 o 
  -6   2  10     2336.42     2201.69     27.25 o 
  -5   2  10       19.16       17.34      8.19 o 
  -4   2  10       15.67        5.73      7.98 o 
  -3   2  10     1483.41     1451.96     22.21 o 
  -2   2  10      378.44      399.23     15.46 o 
  -1   2  10     5037.29     4936.96     58.12 o 
   0   2  10      155.09      143.22     12.63 o 
   1   2  10        0.41        4.20     11.02 o 
   2   2  10      227.22      230.13     15.35 o 
   3   2  10      607.15      586.59     19.76 o 
   4   2  10      251.05      257.89     20.23 o 
   5   2  10       85.10       68.67     17.25 o 
   6   2  10      277.58      257.78     38.75 o 
   7   2  10      557.10      492.41     26.13 o 
   8   2  10      471.58      425.97     26.61 o 
   9   2  10      207.52      205.38     23.33 o 
  10   2  10     1051.54     1147.03     35.80 o 
  11   2  10       46.31       44.72     20.63 o 
  12   2  10      189.14      179.46     23.71 o 
  13   2  10        4.26       12.67     22.09 o 
 -18   3  10       16.03      -17.71     30.35 o 
 -17   3  10       56.41       54.40     29.80 o 
 -16   3  10       68.32       63.23     28.89 o 
 -15   3  10      298.73      247.28     31.44 o 
 -14   3  10      165.02      137.43     28.77 o 
 -13   3  10      127.81       43.17     32.69 o 
 -12   3  10       68.52       82.32     20.62 o 
 -11   3  10      138.45      142.84     21.10 o 
 -10   3  10       45.64       48.52     26.17 o 
  -9   3  10      305.09      307.25     18.66 o 
  -8   3  10       74.04       76.76     17.15 o 
  -7   3  10      534.05      540.39     17.76 o 
  -6   3  10     1168.77     1096.33     21.05 o 
  -5   3  10      150.33      162.44     11.90 o 
  -4   3  10      343.15      335.31     12.42 o 
  -3   3  10     2219.92     2229.55     27.88 o 
  -2   3  10      743.51      761.95     18.39 o 
  -1   3  10      602.05      605.63     17.28 o 
   0   3  10      376.44      409.76     23.46 o 
   1   3  10      835.45      881.74     24.56 o 
   2   3  10      269.40      257.74     16.37 o 
   3   3  10     1433.36     1357.81     35.23 o 
   4   3  10       95.46      123.99     18.01 o 
   5   3  10        2.43        2.86     13.40 o 
   6   3  10      767.24      810.84     28.03 o 
   7   3  10      256.47      250.76     31.07 o 
   8   3  10      695.50      621.72     30.45 o 
   9   3  10       23.65       41.75     34.70 o 
  10   3  10      183.72      113.25     23.20 o 
  11   3  10      818.74      892.77     42.46 o 
  12   3  10        8.43       12.79     20.76 o 
  13   3  10      360.19      374.91     29.07 o 
 -17   4  10      654.60      765.53     46.00 o 
 -16   4  10        0.01      -21.97     27.08 o 
 -15   4  10        2.32      -11.58     21.61 o 
 -14   4  10       22.62       41.67     21.01 o 
 -13   4  10      755.74      781.90     29.68 o 
 -12   4  10     1846.53     1717.68     46.11 o 
 -11   4  10       50.34       38.46     19.64 o 
 -10   4  10      565.81      564.60     23.53 o 
  -9   4  10      866.84      843.03     27.19 o 
  -8   4  10      379.34      363.46     21.66 o 
  -7   4  10      399.59      364.16     19.41 o 
  -6   4  10      482.80      544.32     22.19 o 
  -5   4  10      423.00      437.75     14.81 o 
  -4   4  10        0.76        4.13      9.12 o 
  -3   4  10     2745.58     2691.76     43.68 o 
  -2   4  10     1480.82     1364.37     23.46 o 
  -1   4  10     1236.41     1171.79     22.56 o 
   0   4  10       81.37      104.06     13.18 o 
   1   4  10      809.72      788.38     27.34 o 
   2   4  10      927.06      837.67     28.94 o 
   3   4  10     1222.92     1183.99     31.29 o 
   4   4  10     1224.46     1312.84     33.64 o 
   5   4  10       92.51      136.27     18.25 o 
   6   4  10     4350.21     4402.43     65.67 o 
   7   4  10       39.84       63.01     18.12 o 
   8   4  10        0.73       15.78     17.63 o 
   9   4  10      146.25      178.07     24.59 o 
  10   4  10      322.97      311.43     28.23 o 
  11   4  10        1.70      -11.88     20.44 o 
  12   4  10       20.87       15.56     21.85 o 
 -16   5  10      459.01      523.25     34.14 o 
 -15   5  10      145.44      167.16     25.84 o 
 -14   5  10       30.63       32.68     20.13 o 
 -13   5  10       54.87       13.71     18.78 o 
 -12   5  10       27.21       19.05     18.01 o 
 -11   5  10      617.45      597.77     24.72 o 
 -10   5  10       38.14       33.22     18.38 o 
  -9   5  10       92.87       92.21     15.86 o 
  -8   5  10      978.42     1016.27     37.98 o 
  -7   5  10      112.94       86.84     15.49 o 
  -6   5  10     1352.08     1248.42     34.44 o 
  -5   5  10        1.15       -5.88     12.17 o 
  -4   5  10        0.22      -11.08     11.08 o 
  -3   5  10      104.01      160.81     17.63 o 
  -2   5  10      806.85      761.83     26.52 o 
  -1   5  10       44.74       35.11     10.28 o 
   0   5  10      146.61      161.77     33.78 o 
   1   5  10       73.69       60.83     16.03 o 
   2   5  10      513.86      519.45     22.30 o 
   3   5  10      998.64      966.86     29.21 o 
   4   5  10      467.76      491.67     23.60 o 
   5   5  10     3394.32     3447.44     56.32 o 
   6   5  10      579.39      550.69     25.90 o 
   7   5  10     1227.26     1206.82     44.51 o 
   8   5  10      320.36      388.29     24.74 o 
   9   5  10       18.06       18.17     22.20 o 
  10   5  10      110.60       88.38     24.86 o 
  11   5  10      185.56      206.93     28.36 o 
  12   5  10       54.64       83.08     25.79 o 
 -15   6  10      116.33      135.76     27.26 o 
 -14   6  10       34.26       57.49     24.60 o 
 -13   6  10       12.42       12.47     22.67 o 
 -12   6  10      279.67      295.90     28.15 o 
 -11   6  10      130.57      153.38     29.38 o 
 -10   6  10        4.90       17.87     20.84 o 
  -9   6  10      862.44      912.33     39.61 o 
  -8   6  10       27.83        6.33     24.49 o 
  -7   6  10        0.64        1.16     19.36 o 
  -6   6  10       51.02       49.01     15.26 o 
  -5   6  10       63.09      119.91     23.13 o 
  -4   6  10     1529.72     1468.10     37.78 o 
  -3   6  10      875.00      816.45     37.07 o 
  -2   6  10      107.60      143.92     22.32 o 
  -1   6  10      957.79      997.99     31.52 o 
   0   6  10        0.92       -4.47     21.19 o 
   1   6  10       12.21       13.99     15.51 o 
   2   6  10       27.16       12.94     15.75 o 
   3   6  10       29.07       -1.27     16.16 o 
   4   6  10     2031.31     1989.27     46.72 o 
   5   6  10     1085.86     1117.36     36.49 o 
   6   6  10     1019.89      961.90     32.48 o 
   7   6  10      777.09      874.12     58.42 o 
   8   6  10       61.03       62.25     20.67 o 
   9   6  10      256.69      292.47     28.95 o 
  10   6  10       57.27       66.37     25.00 o 
  11   6  10        2.23       -2.07     27.00 o 
 -14   7  10      619.01      605.78     58.26 o 
 -13   7  10     1127.40     1109.58     47.87 o 
 -12   7  10       15.63       13.27     25.11 o 
 -11   7  10      539.70      575.21     36.38 o 
 -10   7  10      288.52      352.39     51.92 o 
  -9   7  10      451.77      416.00     32.29 o 
  -8   7  10      538.76      513.45     33.80 o 
  -7   7  10      200.69      235.94     27.74 o 
  -6   7  10     1291.72     1337.60     58.51 o 
  -5   7  10        0.03       -5.39     22.23 o 
  -4   7  10        1.64      -11.28     28.64 o 
  -3   7  10       55.80       44.87     19.06 o 
  -2   7  10        4.65       -1.50     21.95 o 
  -1   7  10     2132.48     1986.56     73.96 o 
   0   7  10      737.12      713.44     23.53 o 
   1   7  10      203.56      216.26     17.97 o 
   2   7  10      204.95      226.31     19.40 o 
   3   7  10      564.89      578.43     25.10 o 
   4   7  10      255.62      260.68     21.73 o 
   5   7  10       54.73       36.46     19.04 o 
   6   7  10       41.27       55.64     20.82 o 
   7   7  10       28.52       23.17     20.24 o 
   8   7  10      264.85      283.01     26.55 o 
   9   7  10      685.36      717.99     37.39 o 
 -12   8  10       78.66       42.32     26.32 o 
 -11   8  10      386.17      430.15     79.05 o 
 -10   8  10       23.38       14.27     25.30 o 
  -9   8  10       96.69       90.62     26.98 o 
  -8   8  10      290.98      281.80     30.91 o 
  -7   8  10      128.77       84.03     26.57 o 
  -6   8  10      326.92      334.97     31.38 o 
  -5   8  10      249.31      267.52     28.94 o 
  -4   8  10        0.12      -16.49     22.29 o 
  -3   8  10      100.16      142.20     25.46 o 
  -2   8  10      810.40      899.02     39.97 o 
  -1   8  10      194.69      209.18     22.13 o 
   0   8  10       46.62       14.04     19.43 o 
   1   8  10       40.33       55.08     16.11 o 
   2   8  10      396.12      456.28     23.25 o 
   3   8  10       13.52      -13.83     17.33 o 
   4   8  10       81.55       68.87     19.61 o 
   5   8  10       31.12      -13.42     18.53 o 
   6   8  10        6.06        0.63     20.36 o 
   7   8  10        0.20       14.06     21.54 o 
   8   8  10      491.05      570.39     47.35 o 
 -10   9  10       46.24       20.91     26.46 o 
  -9   9  10        1.63      -22.09     24.44 o 
  -8   9  10      140.54      133.19     27.92 o 
  -7   9  10       26.31       -4.78     28.76 o 
  -6   9  10       61.48       27.84     54.99 o 
  -5   9  10       15.34      -18.42     23.79 o 
  -4   9  10       27.63       49.83     25.72 o 
  -3   9  10      963.28      930.41     42.55 o 
  -2   9  10        0.07       22.21     40.40 o 
  -1   9  10       11.82      -13.11     21.83 o 
   0   9  10      229.57      228.55     32.93 o 
   1   9  10        8.33       18.87     15.61 o 
   2   9  10      143.08      144.10     18.45 o 
   3   9  10      383.90      381.36     24.43 o 
   4   9  10       11.03      -17.04     19.26 o 
   5   9  10      119.22      126.25     22.98 o 
  -6  10  10        5.79      -25.15     25.15 o 
  -5  10  10      625.20      664.48     36.69 o 
  -4  10  10      106.72       71.37     26.18 o 
  -3  10  10       23.86       -1.66     25.33 o 
  -2  10  10        0.10       -6.89     24.89 o 
  -1  10  10       19.46      -22.89     22.89 o 
   0  10  10        2.22        5.04     24.40 o 
   1  10  10      186.77      142.82     27.45 o 
 -18   1  11        0.15       47.21     53.14 o 
 -17   1  11      597.56      613.64     31.46 o 
 -16   1  11       24.30       38.94     21.76 o 
 -15   1  11        3.07       -8.27     19.81 o 
 -14   1  11       80.01       82.30     20.99 o 
 -13   1  11      163.01      198.95     22.23 o 
 -12   1  11      651.35      685.90     34.13 o 
 -11   1  11      384.94      453.91     46.88 o 
 -10   1  11      230.81      244.95     18.91 o 
  -9   1  11       78.60       94.03     16.00 o 
  -8   1  11      494.76      492.84     15.95 o 
  -7   1  11      237.21      252.51     16.93 o 
  -6   1  11       22.71       27.95      9.62 o 
  -5   1  11      172.37      191.17     12.26 o 
  -4   1  11      421.31      447.62     15.20 o 
  -3   1  11       11.49        1.56     10.85 o 
  -2   1  11      137.17      155.85     12.91 o 
  -1   1  11     1236.71     1207.52     24.86 o 
   0   1  11       56.76       67.81     12.04 o 
   1   1  11     4496.78     4426.62     52.43 o 
   2   1  11      281.80      269.89     15.90 o 
   3   1  11      322.00      321.88     17.05 o 
   4   1  11      258.70      214.23     22.15 o 
   5   1  11       24.52       -2.50     14.84 o 
   6   1  11      787.34      805.87     27.71 o 
   7   1  11      447.27      413.55     26.48 o 
   8   1  11       93.99      101.67     21.75 o 
   9   1  11       64.18       79.63     21.90 o 
  10   1  11       22.11       -0.23     22.61 o 
  11   1  11      109.59       91.16     24.16 o 
  12   1  11       30.71       -9.84     23.34 o 
 -17   2  11       58.82       75.55     36.05 o 
 -16   2  11      492.00      547.65     47.66 o 
 -15   2  11       75.75       70.88     34.32 o 
 -14   2  11      376.81      398.06     62.30 o 
 -13   2  11       71.19      101.59     32.65 o 
 -12   2  11       65.13       85.85     19.00 o 
 -11   2  11      334.37      377.27     19.42 o 
 -10   2  11       16.46       30.75     12.57 o 
  -9   2  11       47.02       49.05     11.58 o 
  -8   2  11      551.92      526.18     16.25 o 
  -7   2  11     1432.33     1392.31     22.46 o 
  -6   2  11      966.01      854.72     17.72 o 
  -5   2  11     3795.71     3669.24     40.03 o 
  -4   2  11      110.85      130.60     13.06 o 
  -3   2  11      121.47      137.19     13.04 o 
  -2   2  11      163.86      166.12     17.22 o 
  -1   2  11     2257.04     2128.25     34.27 o 
   0   2  11      406.34      439.38     27.98 o 
   1   2  11      873.03      892.74     23.04 o 
   2   2  11     5545.80     5464.90     65.93 o 
   3   2  11       45.81       26.18     13.02 o 
   4   2  11     4125.99     3812.25     56.70 o 
   5   2  11        1.25        2.31     16.87 o 
   6   2  11     1346.37     1184.57     37.16 o 
   7   2  11      226.06      163.85     19.52 o 
   8   2  11       17.08        6.85     23.89 o 
   9   2  11      114.40      101.97     22.22 o 
  10   2  11       35.14       27.86     21.85 o 
  11   2  11     1252.64     1210.65     43.14 o 
  12   2  11      446.41      437.85     34.53 o 
 -17   3  11       58.45       68.86     38.45 o 
 -16   3  11       12.33       -2.59     34.92 o 
 -15   3  11        8.12      -35.23     35.68 o 
 -14   3  11      166.86      165.83     28.10 o 
 -13   3  11       31.46       38.79     23.48 o 
 -12   3  11      345.01      374.92     39.84 o 
 -11   3  11      120.60      101.50     21.14 o 
 -10   3  11       27.90       -7.47     14.84 o 
  -9   3  11     1190.97     1153.92     31.36 o 
  -8   3  11     1154.94     1078.60     37.43 o 
  -7   3  11      147.09      150.29     12.11 o 
  -6   3  11      240.60      236.53     13.35 o 
  -5   3  11      149.38      143.64     12.17 o 
  -4   3  11     2045.35     2022.77     25.10 o 
  -3   3  11     2319.85     2218.06     31.09 o 
  -2   3  11     1615.97     1507.24     28.56 o 
  -1   3  11       20.81        0.04     11.82 o 
   0   3  11      206.79      250.84     26.84 o 
   1   3  11     2423.05     2331.53     39.75 o 
   2   3  11      556.60      563.40     21.88 o 
   3   3  11       29.04        5.50     16.46 o 
   4   3  11       31.72       39.84     15.78 o 
   5   3  11     2582.13     2465.94     61.30 o 
   6   3  11      595.71      514.16     26.94 o 
   7   3  11     3092.13     2899.89     57.71 o 
   8   3  11      127.75      160.88     26.34 o 
   9   3  11        6.16        6.43     19.13 o 
  10   3  11      833.30      743.47     31.73 o 
  11   3  11       30.22       24.55     21.89 o 
  12   3  11      449.05      499.93     31.11 o 
 -16   4  11      385.47      385.36     36.61 o 
 -15   4  11       56.95       19.50     27.27 o 
 -14   4  11      147.75      145.37     28.43 o 
 -13   4  11      455.46      485.37     42.09 o 
 -12   4  11      268.02      282.33     20.87 o 
 -11   4  11       13.02       27.32     16.16 o 
 -10   4  11      375.06      322.70     20.73 o 
  -9   4  11       15.32        7.43     15.19 o 
  -8   4  11      832.74      823.95     27.30 o 
  -7   4  11      291.34      259.26     18.93 o 
  -6   4  11      185.03      166.64     12.56 o 
  -5   4  11       10.36       17.93     10.16 o 
  -4   4  11      150.38      135.74     14.50 o 
  -3   4  11     2264.37     2138.68     33.08 o 
  -2   4  11      154.11      149.17     14.81 o 
  -1   4  11     1142.80     1014.00     25.77 o 
   0   4  11      602.96      598.27     20.94 o 
   1   4  11      413.51      408.50     41.79 o 
   2   4  11      468.85      462.65     23.64 o 
   3   4  11     1373.91     1335.84     37.22 o 
   4   4  11     1085.10     1015.68     34.13 o 
   5   4  11      578.47      586.19     29.38 o 
   6   4  11       17.77       37.27     18.06 o 
   7   4  11       63.11       86.46     19.43 o 
   8   4  11      424.40      461.37     38.16 o 
   9   4  11      146.14      136.38     24.79 o 
  10   4  11       13.52      -21.96     21.96 o 
  11   4  11        7.92      -20.37     26.61 o 
 -15   5  11        3.56       16.89     27.58 o 
 -14   5  11       64.95       28.55     26.74 o 
 -13   5  11      242.39      234.76     31.05 o 
 -12   5  11      129.12       72.64     29.13 o 
 -11   5  11      386.79      374.88     28.43 o 
 -10   5  11      431.34      477.39     29.56 o 
  -9   5  11      272.68      281.93     21.29 o 
  -8   5  11        2.46      -14.04     14.04 o 
  -7   5  11      178.20      178.84     18.21 o 
  -6   5  11      343.78      340.89     22.53 o 
  -5   5  11     2266.94     2132.22     33.83 o 
  -4   5  11      623.68      661.61     23.40 o 
  -3   5  11       48.28       41.23     15.93 o 
  -2   5  11       96.64      106.09     17.12 o 
  -1   5  11       72.89       71.75     15.03 o 
   0   5  11      291.29      286.70     19.64 o 
   1   5  11       65.47       44.32     16.29 o 
   2   5  11      164.46      131.52     19.15 o 
   3   5  11     1675.78     1608.98     40.08 o 
   4   5  11      100.48      119.73     19.04 o 
   5   5  11      861.62      822.15     29.94 o 
   6   5  11      105.71       83.85     19.19 o 
   7   5  11       82.21       81.96     20.29 o 
   8   5  11      280.00      376.20     25.55 o 
   9   5  11      700.36      751.71     71.27 o 
  10   5  11       42.34       52.66     26.77 o 
 -14   6  11      360.78      336.12     36.10 o 
 -13   6  11      295.14      355.98     30.64 o 
 -12   6  11        0.03      -11.21     22.09 o 
 -11   6  11      722.58      734.75     41.36 o 
 -10   6  11      414.92      397.74     33.77 o 
  -9   6  11       32.86       24.51     21.77 o 
  -8   6  11      271.91      294.63     47.42 o 
  -7   6  11       78.12       88.60     22.53 o 
  -6   6  11     1997.10     2029.93     43.87 o 
  -5   6  11     1316.84     1245.10     39.87 o 
  -4   6  11      982.79     1037.24     34.23 o 
  -3   6  11        0.82       -2.96     17.76 o 
  -2   6  11      172.47      174.78     26.36 o 
  -1   6  11       73.33       95.56     28.49 o 
   0   6  11       14.05       13.18     21.28 o 
   1   6  11      423.94      505.95     23.67 o 
   2   6  11        8.56        3.70     23.73 o 
   3   6  11     1042.75     1065.15     37.55 o 
   4   6  11        0.59        8.86     17.44 o 
   5   6  11        0.17        4.15     18.21 o 
   6   6  11       74.46      100.34     20.97 o 
   7   6  11       96.50      113.42     21.68 o 
   8   6  11      623.14      607.15     30.36 o 
   9   6  11        0.11      -23.72     23.72 o 
 -13   7  11        0.05      -15.98     24.91 o 
 -12   7  11       10.66       54.20     26.58 o 
 -11   7  11      134.97       47.98     36.95 o 
 -10   7  11       54.17       -4.69     32.82 o 
  -9   7  11      191.61      148.40     27.80 o 
  -8   7  11      357.17      388.83     32.35 o 
  -7   7  11        1.09      -19.85     22.98 o 
  -6   7  11       73.60       71.53     25.57 o 
  -5   7  11      586.56      635.48     51.62 o 
  -4   7  11        2.28       17.58     36.13 o 
  -3   7  11       43.00       35.04     19.19 o 
  -2   7  11       26.33       33.78     20.01 o 
  -1   7  11      769.11      835.93     37.34 o 
   0   7  11       85.76       87.77     15.36 o 
   1   7  11      761.75      788.18     28.55 o 
   2   7  11       24.30       19.88     17.04 o 
   3   7  11       82.39       35.95     18.41 o 
   4   7  11       28.97      -10.34     18.10 o 
   5   7  11        6.86      -18.83     18.83 o 
   6   7  11      153.92      154.94     22.46 o 
   7   7  11        5.11      -19.01     20.61 o 
   8   7  11       40.55       34.95     22.55 o 
 -11   8  11       56.66       93.23     44.17 o 
 -10   8  11      167.07      226.52     56.98 o 
  -9   8  11        0.73      -24.54     24.54 o 
  -8   8  11      308.10      367.81     34.01 o 
  -7   8  11      517.87      493.96     48.87 o 
  -6   8  11       53.31       36.06     24.86 o 
  -5   8  11       36.02       55.99     24.93 o 
  -4   8  11       56.41       70.11     25.58 o 
  -3   8  11       30.96       50.65     24.80 o 
  -2   8  11      294.72      346.70     27.03 o 
  -1   8  11        0.76      -19.64     19.64 o 
   0   8  11      384.78      374.62     27.87 o 
   1   8  11      489.02      505.22     29.40 o 
   2   8  11     1180.43     1159.85     33.30 o 
   3   8  11      893.03      954.54     48.97 o 
   4   8  11       16.37        1.11     18.74 o 
   5   8  11       39.66       55.13     21.34 o 
   6   8  11       49.43       36.26     21.66 o 
  -8   9  11      118.51      152.46     31.38 o 
  -7   9  11      311.41      391.42     66.69 o 
  -6   9  11       35.07       33.08     26.32 o 
  -5   9  11      203.54      141.23     28.99 o 
  -4   9  11       11.87       -1.06     40.51 o 
  -3   9  11       35.97       20.44     25.88 o 
  -2   9  11        4.18      -24.45     24.45 o 
  -1   9  11     1282.71     1416.24     66.59 o 
   0   9  11      427.05      490.33     32.68 o 
   1   9  11      232.02      277.44     38.33 o 
   2   9  11      174.59      162.99     20.55 o 
   3   9  11       14.44      -18.93     18.93 o 
 -17   0  12      770.56      820.05     53.13 o 
 -16   0  12      714.33      720.96     46.01 o 
 -15   0  12      308.37      339.04     57.91 o 
 -14   0  12     1174.31     1226.64     56.14 o 
 -13   0  12      880.87      898.29     49.89 o 
 -12   0  12      484.58      520.75     38.85 o 
 -11   0  12        1.82      -22.07     22.07 o 
 -10   0  12      335.94      331.23     25.52 o 
  -9   0  12       35.71        0.26     18.71 o 
  -8   0  12     4540.70     4468.71     70.06 o 
  -7   0  12      918.20     1051.51     31.90 o 
  -6   0  12     1272.26     1328.22     35.21 o 
  -5   0  12    15299.60    17628.04    216.44 o 
  -4   0  12      263.06      271.77     20.03 o 
  -3   0  12     5491.47     5489.76     95.52 o 
  -2   0  12    14367.50    14121.88    207.78 o 
  -1   0  12        0.99        5.05     18.71 o 
   0   0  12      530.58      523.07     28.86 o 
   1   0  12      320.86      317.04     27.78 o 
   2   0  12     1762.24     1621.49     41.88 o 
   3   0  12      128.20      114.56     33.16 o 
   4   0  12     2033.98     1837.85     50.68 o 
   5   0  12      864.36      879.53     38.45 o 
   6   0  12      103.14      115.16     29.94 o 
   7   0  12     1904.28     1845.21     67.04 o 
   8   0  12     4781.38     4565.05    111.89 o 
   9   0  12      185.94      180.24     35.55 o 
  10   0  12      481.69      411.55     43.29 o 
  11   0  12        0.02       17.42     38.61 o 
 -17   1  12      166.35      185.48     24.47 o 
 -16   1  12      168.74      186.18     24.35 o 
 -15   1  12       57.72       32.38     20.83 o 
 -14   1  12       47.98       38.22     20.10 o 
 -13   1  12      418.60      454.24     26.97 o 
 -12   1  12      351.24      380.26     22.34 o 
 -11   1  12        9.97       11.05     19.84 o 
 -10   1  12      262.63      282.10     17.28 o 
  -9   1  12      194.16      191.18     14.48 o 
  -8   1  12      542.08      532.78     17.20 o 
  -7   1  12      237.44      255.57     15.72 o 
  -6   1  12      322.31      334.71     14.16 o 
  -5   1  12      612.02      644.62     18.45 o 
  -4   1  12     1075.53     1073.01     21.52 o 
  -3   1  12     2996.79     2957.92     40.56 o 
  -2   1  12       20.67        1.95     12.04 o 
  -1   1  12      790.62      730.43     21.64 o 
   0   1  12       12.04       -1.75     12.15 o 
   1   1  12      342.39      337.13     18.62 o 
   2   1  12      139.24       87.87     15.02 o 
   3   1  12     1775.66     1734.64     33.82 o 
   4   1  12      389.48      387.60     19.73 o 
   5   1  12      435.37      401.38     26.63 o 
   6   1  12      397.62      400.91     26.58 o 
   7   1  12       37.29      100.97     32.00 o 
   8   1  12       45.19       63.83     26.68 o 
   9   1  12       35.69       35.75     26.34 o 
  10   1  12        0.00       15.24     22.22 o 
  11   1  12      144.03      146.54     26.72 o 
 -16   2  12        1.35       15.94     34.84 o 
 -15   2  12       96.59       98.23     35.06 o 
 -14   2  12       54.02       42.44     24.01 o 
 -13   2  12       64.68       76.28     26.00 o 
 -12   2  12       28.43       26.68     14.68 o 
 -11   2  12     2713.73     2548.44     61.30 o 
 -10   2  12      571.00      595.69     21.01 o 
  -9   2  12      188.82      204.78     14.87 o 
  -8   2  12        2.67        8.54     10.57 o 
  -7   2  12      658.47      639.03     16.26 o 
  -6   2  12     5872.36     5869.99     54.98 o 
  -5   2  12        2.90       10.74     10.23 o 
  -4   2  12      168.01      215.84     12.85 o 
  -3   2  12     2809.14     2737.44     40.65 o 
  -2   2  12     2354.04     2258.38     36.60 o 
  -1   2  12      482.63      487.66     23.12 o 
   0   2  12      333.60      351.40     17.17 o 
   1   2  12       15.43        9.03     12.57 o 
   2   2  12     6027.71     5889.92     77.81 o 
   3   2  12     3900.33     3607.43     51.11 o 
   4   2  12      146.57      157.53     26.98 o 
   5   2  12      742.22      750.72     38.81 o 
   6   2  12      117.05       57.12     19.92 o 
   7   2  12       70.52       80.72     18.70 o 
   8   2  12        3.79       18.18     20.26 o 
   9   2  12       18.44       33.01     25.41 o 
  10   2  12      631.74      698.80     35.21 o 
  11   2  12      166.55      148.60     26.81 o 
 -16   3  12       10.68      -12.81     26.40 o 
 -15   3  12       54.52       71.31     27.73 o 
 -14   3  12      499.05      555.46     53.14 o 
 -13   3  12       94.25      101.70     26.34 o 
 -12   3  12      591.74      575.41     28.37 o 
 -11   3  12        3.87      -11.05     17.39 o 
 -10   3  12      183.72      132.57     20.10 o 
  -9   3  12      173.50      172.27     18.71 o 
  -8   3  12      145.98      153.53     15.91 o 
  -7   3  12      299.68      301.14     15.55 o 
  -6   3  12       70.93       59.95     11.41 o 
  -5   3  12        1.36       -6.64      8.12 o 
  -4   3  12       54.75       54.17     11.65 o 
  -3   3  12     1759.88     1737.85     31.84 o 
  -2   3  12      223.88      243.61     16.00 o 
  -1   3  12     3080.11     3005.72     44.23 o 
   0   3  12       16.82       -1.57     13.09 o 
   1   3  12      307.39      328.58     19.18 o 
   2   3  12       95.26       65.76     15.61 o 
   3   3  12      112.51       97.25     17.36 o 
   4   3  12       31.37       50.31     18.62 o 
   5   3  12      542.34      599.92     48.13 o 
   6   3  12       18.55       12.52     18.99 o 
   7   3  12      100.91       93.34     21.13 o 
   8   3  12        3.86      -19.80     19.80 o 
   9   3  12        1.71       12.58     21.84 o 
  10   3  12        5.20      -21.88     21.88 o 
 -15   4  12        2.51      -19.91     26.08 o 
 -14   4  12      116.10      116.06     28.63 o 
 -13   4  12      512.06      525.40     46.30 o 
 -12   4  12        2.02        9.52     18.54 o 
 -11   4  12     2652.53     2603.46     54.21 o 
 -10   4  12      175.67      207.51     19.91 o 
  -9   4  12      777.87      761.81     37.13 o 
  -8   4  12        4.55        4.00     15.70 o 
  -7   4  12      102.83       94.59     17.48 o 
  -6   4  12       23.88       12.50     11.59 o 
  -5   4  12      160.41      160.73     13.11 o 
  -4   4  12      753.59      718.33     26.02 o 
  -3   4  12     1462.55     1454.89     28.42 o 
  -2   4  12     1939.19     1852.67     41.95 o 
  -1   4  12        4.40       -7.86     12.80 o 
   0   4  12     1939.58     1850.69     36.10 o 
   1   4  12      365.71      373.05     22.75 o 
   2   4  12     1673.70     1624.71     40.66 o 
   3   4  12      340.66      362.18     23.86 o 
   4   4  12      400.71      416.40     25.75 o 
   5   4  12      555.89      528.42     28.52 o 
   6   4  12       14.18       13.02     24.65 o 
   7   4  12      376.10      420.73     28.79 o 
   8   4  12      140.29      128.44     23.76 o 
   9   4  12       63.64       44.17     26.15 o 
  10   4  12        6.82        8.77     23.87 o 
 -14   5  12       13.89       20.29     32.63 o 
 -13   5  12        1.30       -3.94     25.30 o 
 -12   5  12      508.79      463.84     50.87 o 
 -11   5  12      100.38      133.32     24.18 o 
 -10   5  12       21.98       13.61     30.65 o 
  -9   5  12      894.92      945.91     46.02 o 
  -8   5  12      121.16      108.76     19.71 o 
  -7   5  12       92.16       70.03     17.39 o 
  -6   5  12        7.19       39.51     14.67 o 
  -5   5  12      896.34      877.54     27.72 o 
  -4   5  12       87.14       82.60     15.46 o 
  -3   5  12      460.76      451.27     26.77 o 
  -2   5  12       18.81        6.58     16.44 o 
  -1   5  12      140.75      148.91     17.19 o 
   0   5  12       16.50        4.58     15.65 o 
   1   5  12        2.89       -4.29     16.44 o 
   2   5  12      615.79      622.52     47.62 o 
   3   5  12       17.74       14.96     23.64 o 
   4   5  12      494.56      405.21     33.23 o 
   5   5  12     1146.22     1094.51     37.47 o 
   6   5  12        0.30       18.59     20.58 o 
   7   5  12      374.06      419.18     26.67 o 
   8   5  12       27.76      -11.25     27.25 o 
   9   5  12        0.09      -10.14     25.75 o 
 -13   6  12       71.74       51.01     29.07 o 
 -12   6  12       53.09       58.65     24.69 o 
 -11   6  12        7.83      -21.65     30.40 o 
 -10   6  12        0.04      -23.81     23.81 o 
  -9   6  12      177.25      167.57     25.76 o 
  -8   6  12      371.48      285.08     28.06 o 
  -7   6  12      108.13      141.00     28.02 o 
  -6   6  12      202.89      196.00     23.25 o 
  -5   6  12      668.61      596.39     34.34 o 
  -4   6  12        0.45        4.25     22.36 o 
  -3   6  12       25.40       22.20     19.65 o 
  -2   6  12      950.91      949.14     54.13 o 
  -1   6  12        0.77       -1.26     22.12 o 
   0   6  12      391.67      434.49     22.39 o 
   1   6  12        5.45      -10.57     22.63 o 
   2   6  12       20.71       33.36     18.34 o 
   3   6  12      163.03      193.60     22.30 o 
   4   6  12     1015.38      978.40     35.71 o 
   5   6  12      141.91      122.07     21.11 o 
   6   6  12      392.02      403.26     26.67 o 
   7   6  12       23.87       21.85     21.09 o 
 -11   7  12      128.88      202.71     30.75 o 
 -10   7  12       11.51       23.51     25.62 o 
  -9   7  12      144.16      149.57     28.61 o 
  -8   7  12      581.99      547.82     36.69 o 
  -7   7  12        8.93      -21.78     21.78 o 
  -6   7  12      584.61      575.72     35.43 o 
  -5   7  12      442.19      461.09     34.01 o 
  -4   7  12      985.21      988.02     42.89 o 
  -3   7  12      186.60      237.27     38.28 o 
  -2   7  12       36.60       11.81     22.71 o 
  -1   7  12      292.14      338.38     30.28 o 
   0   7  12        0.20      -14.33     14.33 o 
   1   7  12       68.46       72.68     18.24 o 
   2   7  12       61.19       32.81     18.73 o 
   3   7  12       99.72       36.39     20.53 o 
   4   7  12       13.45       -4.06     18.86 o 
   5   7  12      488.20      571.43     46.22 o 
   6   7  12      164.30      156.13     24.50 o 
  -9   8  12      198.55      167.13     34.01 o 
  -8   8  12       14.29       -1.58     26.40 o 
  -7   8  12      172.98      207.12     38.44 o 
  -6   8  12      441.41      443.48     38.73 o 
  -5   8  12       80.70       71.55     27.08 o 
  -4   8  12       96.24       90.02     27.19 o 
  -3   8  12       90.12       70.61     26.44 o 
  -2   8  12       27.93       24.31     25.50 o 
  -1   8  12        0.06      -10.58     22.18 o 
   0   8  12      841.27      798.41     35.64 o 
   1   8  12        5.76       24.52     16.27 o 
   2   8  12       55.43       33.97     24.25 o 
   3   8  12       83.34       66.07     20.63 o 
  -4   9  12       17.52      -28.61     33.80 o 
  -3   9  12        1.14      -13.38     33.65 o 
  -2   9  12       29.81      -22.59     26.30 o 
 -16   1  13       83.50       83.03     22.41 o 
 -15   1  13     1117.84     1127.42     34.26 o 
 -14   1  13      454.39      497.10     24.33 o 
 -13   1  13      294.88      307.16     32.12 o 
 -12   1  13       64.09       58.40     15.09 o 
 -11   1  13      203.01      196.68     15.45 o 
 -10   1  13       67.46       80.52     13.60 o 
  -9   1  13      145.54      155.07     13.32 o 
  -8   1  13      111.92      113.16     12.69 o 
  -7   1  13       69.43       66.38     15.14 o 
  -6   1  13     1446.84     1465.76     33.01 o 
  -5   1  13      467.55      484.51     20.58 o 
  -4   1  13      502.34      521.99     20.15 o 
  -3   1  13      155.96      145.53     14.82 o 
  -2   1  13      720.03      750.37     28.39 o 
  -1   1  13     2979.30     2820.35     41.26 o 
   0   1  13      484.51      521.94     19.70 o 
   1   1  13      488.97      543.48     20.33 o 
   2   1  13       46.46       70.61     14.38 o 
   3   1  13      398.02      415.77     22.19 o 
   4   1  13      182.35      165.25     17.56 o 
   5   1  13       18.84      -13.62     16.21 o 
   6   1  13      868.87      807.36     33.74 o 
   7   1  13       29.92       38.19     20.92 o 
   8   1  13      542.29      534.78     31.63 o 
   9   1  13       25.54       14.14     22.89 o 
 -15   2  13      484.34      593.88     49.60 o 
 -14   2  13        0.24       10.72     24.59 o 
 -13   2  13       42.18       28.38     24.88 o 
 -12   2  13      220.99      206.38     23.03 o 
 -11   2  13      339.81      352.55     20.67 o 
 -10   2  13      162.72      127.23     17.04 o 
  -9   2  13      421.09      468.13     17.55 o 
  -8   2  13     1052.27      983.97     24.77 o 
  -7   2  13        0.34        1.08     10.54 o 
  -6   2  13     4772.98     4632.20     49.84 o 
  -5   2  13      252.75      252.68     16.20 o 
  -4   2  13      904.16      905.16     30.30 o 
  -3   2  13       47.13       35.01     16.66 o 
  -2   2  13      269.62      284.17     16.79 o 
  -1   2  13      233.85      252.93     16.56 o 
   0   2  13      205.76      258.17     16.94 o 
   1   2  13      255.45      275.87     17.46 o 
   2   2  13       99.24       31.55     14.72 o 
   3   2  13     1157.14     1051.05     31.41 o 
   4   2  13      291.67      349.79     25.00 o 
   5   2  13      194.17      191.83     22.13 o 
   6   2  13       78.55       73.92     22.60 o 
   7   2  13       19.69       38.76     22.04 o 
   8   2  13       70.38       79.49     23.37 o 
   9   2  13        7.25       15.09     22.72 o 
 -15   3  13       93.71       85.14     29.06 o 
 -14   3  13        9.52       -1.00     27.67 o 
 -13   3  13       12.81        6.45     20.43 o 
 -12   3  13     1195.15     1136.40     38.36 o 
 -11   3  13       34.73       41.54     19.70 o 
 -10   3  13      258.21      246.12     23.18 o 
  -9   3  13      154.49      128.77     20.62 o 
  -8   3  13     1155.46     1043.69     30.62 o 
  -7   3  13     4831.87     4647.38     60.09 o 
  -6   3  13      132.91      154.51     15.87 o 
  -5   3  13      635.37      642.98     18.37 o 
  -4   3  13      159.30      187.31     15.37 o 
  -3   3  13      112.69       91.82     14.20 o 
  -2   3  13       44.94       49.74     14.08 o 
  -1   3  13       84.16       92.35     15.15 o 
   0   3  13       74.52       62.43     15.34 o 
   1   3  13     1644.33     1551.85     33.05 o 
   2   3  13       86.14      106.96     16.06 o 
   3   3  13       30.46       42.04     19.24 o 
   4   3  13      124.98      149.66     23.19 o 
   5   3  13      276.51      272.07     28.71 o 
   6   3  13       35.93       13.31     19.77 o 
   7   3  13        4.07      -19.96     19.96 o 
   8   3  13      136.98      116.35     24.51 o 
   9   3  13      717.23      777.63     37.36 o 
 -14   4  13       59.99       60.43     28.27 o 
 -13   4  13      262.10      264.80     32.73 o 
 -12   4  13       37.82       37.55     26.26 o 
 -11   4  13        5.12        6.56     23.98 o 
 -10   4  13      317.03      283.77     24.30 o 
  -9   4  13     1169.37     1065.52     37.08 o 
  -8   4  13       19.73       28.86     15.12 o 
  -7   4  13        0.54        3.25     14.63 o 
  -6   4  13      510.24      526.34     22.55 o 
  -5   4  13       15.78       35.30     16.45 o 
  -4   4  13      427.88      415.24     22.57 o 
  -3   4  13        2.92       -1.49     12.39 o 
  -2   4  13       34.66       45.24     14.01 o 
  -1   4  13       42.29       59.82     14.95 o 
   0   4  13      553.72      530.19     22.30 o 
   1   4  13        6.93      -12.08     16.90 o 
   2   4  13        6.94      -17.14     17.14 o 
   3   4  13        7.16        2.49     18.41 o 
   4   4  13      251.10      286.42     24.77 o 
   5   4  13      229.20      218.15     24.18 o 
   6   4  13       76.28      104.98     22.83 o 
   7   4  13        5.10       43.52     32.73 o 
   8   4  13      128.34      134.74     29.13 o 
 -13   5  13      204.21      161.88     31.84 o 
 -12   5  13      100.71       60.63     28.21 o 
 -11   5  13       75.83       17.59     26.62 o 
 -10   5  13      121.90      107.08     28.23 o 
  -9   5  13     1466.22     1437.84     46.26 o 
  -8   5  13        9.27       15.51     25.30 o 
  -7   5  13     1561.35     1560.01     46.59 o 
  -6   5  13      121.09      120.35     17.12 o 
  -5   5  13      384.38      450.62     52.04 o 
  -4   5  13       48.88       59.38     18.43 o 
  -3   5  13      845.19      847.17     31.79 o 
  -2   5  13      620.85      681.09     41.14 o 
  -1   5  13      253.99      278.29     20.06 o 
   0   5  13     1065.61     1020.89     32.45 o 
   1   5  13      182.08      167.55     20.76 o 
   2   5  13      127.17      166.90     21.50 o 
   3   5  13       12.91       -4.51     18.23 o 
   4   5  13       38.14       -3.36     19.72 o 
   5   5  13      210.64      189.96     23.98 o 
   6   5  13      123.31      193.89     28.77 o 
   7   5  13      348.04      375.67     34.05 o 
 -12   6  13      638.92      651.53     91.38 o 
 -11   6  13       37.44       28.45     28.13 o 
 -10   6  13      747.18      757.69     40.63 o 
  -9   6  13       35.90       66.18     24.72 o 
  -8   6  13      313.50      309.45     29.95 o 
  -7   6  13       29.47       34.21     21.07 o 
  -6   6  13       78.97       53.01     24.93 o 
  -5   6  13       76.45      142.96     44.34 o 
  -4   6  13     1185.29     1158.38     59.05 o 
  -3   6  13      686.56      694.84     37.95 o 
  -2   6  13       47.93       73.85     24.34 o 
  -1   6  13      207.15      214.77     28.68 o 
   0   6  13       62.94       31.96     16.84 o 
   1   6  13       16.57       21.14     18.32 o 
   2   6  13      334.17      349.74     24.64 o 
   3   6  13       68.63       26.88     23.30 o 
   4   6  13        8.10       -6.39     20.20 o 
   5   6  13      711.26      808.00     43.74 o 
  -9   7  13        1.84      -25.55     25.55 o 
  -8   7  13        3.44       -4.33     25.28 o 
  -7   7  13       10.72       10.12     32.07 o 
  -6   7  13      154.43      105.44     35.09 o 
  -5   7  13        0.06      -23.96     23.96 o 
  -4   7  13        2.69        6.29     25.00 o 
  -3   7  13       49.99        9.18     24.90 o 
  -2   7  13      282.08      292.81     72.46 o 
  -1   7  13      179.60      153.80     28.35 o 
   0   7  13       26.07       89.60     27.49 o 
   1   7  13     1025.25      990.46     32.35 o 
   2   7  13      358.42      374.30     30.54 o 
   3   7  13      282.31      323.03     29.38 o 
  -6   8  13       11.21       10.60     34.80 o 
  -5   8  13        1.27       11.01     35.76 o 
  -4   8  13      534.70      502.94     47.67 o 
  -3   8  13       74.90       84.69     37.06 o 
  -2   8  13      224.04      254.18     51.18 o 
  -1   8  13        0.29      -16.28     32.97 o 
   0   8  13       17.01       39.50     65.81 o 
 -14   0  14        3.32      -14.49     22.49 o 
 -13   0  14       30.29       30.29     47.81 o 
 -12   0  14      931.05      921.22     57.19 o 
 -11   0  14     1059.84     1002.36     53.87 o 
 -10   0  14     2014.19     1872.06     44.55 o 
  -9   0  14      328.24      329.87     23.58 o 
  -8   0  14      842.34      841.01     32.13 o 
  -7   0  14      149.13      181.91     23.47 o 
  -6   0  14      706.84      820.96     35.70 o 
  -5   0  14     1483.44     1480.66     46.60 o 
  -4   0  14      844.07      832.71     38.14 o 
  -3   0  14      837.86      844.98     55.36 o 
  -2   0  14       18.79       15.75     21.32 o 
  -1   0  14      314.02      323.61     29.04 o 
   0   0  14     3271.48     3118.85     59.88 o 
   1   0  14        7.44       47.81     19.85 o 
   2   0  14      382.50      355.04     28.69 o 
   3   0  14      310.91      292.62     28.01 o 
   4   0  14      924.36      903.94     39.79 o 
   5   0  14        7.55       -8.03     25.55 o 
   6   0  14       36.54       34.35     39.49 o 
   7   0  14       71.88       26.33     31.76 o 
   8   0  14       16.51       30.83     32.54 o 
 -14   1  14        6.57        9.66     15.63 o 
 -13   1  14       67.20       78.97     18.14 o 
 -12   1  14       10.53        1.59     13.55 o 
 -11   1  14      111.72      115.44     14.16 o 
 -10   1  14      588.58      601.62     19.39 o 
  -9   1  14      216.72      218.59     15.24 o 
  -8   1  14     1769.08     1794.93     30.55 o 
  -7   1  14      459.97      488.96     16.87 o 
  -6   1  14        0.63       -1.00     11.37 o 
  -5   1  14       98.44      101.75     14.92 o 
  -4   1  14      614.17      625.70     21.63 o 
  -3   1  14      277.80      282.24     17.61 o 
  -2   1  14        1.36      -13.29     13.29 o 
  -1   1  14        4.06      -12.58     13.46 o 
   0   1  14      763.86      709.91     23.03 o 
   1   1  14       50.88       53.74     14.72 o 
   2   1  14      155.50      116.77     17.17 o 
   3   1  14        4.63      -11.57     15.02 o 
   4   1  14       15.64       42.67     16.66 o 
   5   1  14      410.15      406.77     24.95 o 
   6   1  14      122.28      136.24     23.59 o 
   7   1  14       25.52       37.04     22.75 o 
   8   1  14      350.14      373.62     30.29 o 
 -14   2  14       48.61        2.36     28.12 o 
 -13   2  14      145.55      106.83     22.39 o 
 -12   2  14       92.27       66.68     21.61 o 
 -11   2  14        1.05       -5.13     16.03 o 
 -10   2  14       55.15       24.36     16.34 o 
  -9   2  14      510.14      548.83     20.03 o 
  -8   2  14        0.04       -8.81     11.67 o 
  -7   2  14     1350.11     1346.46     27.37 o 
  -6   2  14        7.10       -1.30     11.46 o 
  -5   2  14       14.50       -0.93     13.55 o 
  -4   2  14      374.22      370.76     18.53 o 
  -3   2  14      161.64      148.28     16.06 o 
  -2   2  14      607.78      630.50     22.20 o 
  -1   2  14      449.77      487.94     25.31 o 
   0   2  14        2.30        9.17     13.94 o 
   1   2  14        2.66       17.17     14.38 o 
   2   2  14        2.12        9.02     15.93 o 
   3   2  14       35.87       42.85     16.87 o 
   4   2  14      760.06      712.06     31.56 o 
   5   2  14      167.12      126.44     25.69 o 
   6   2  14      114.65      102.50     23.52 o 
   7   2  14      264.47      294.04     28.17 o 
 -13   3  14      478.41      561.83     41.29 o 
 -12   3  14        3.55        3.62     20.33 o 
 -11   3  14      202.86      165.86     23.15 o 
 -10   3  14      252.14      230.33     24.04 o 
  -9   3  14       42.80       10.41     17.06 o 
  -8   3  14      783.25      825.89     29.28 o 
  -7   3  14        5.55       -6.60     13.99 o 
  -6   3  14     1162.77     1138.69     33.88 o 
  -5   3  14      121.45      148.66     16.32 o 
  -4   3  14        0.26       -9.31     17.09 o 
  -3   3  14      359.47      336.98     18.53 o 
  -2   3  14        0.88      -14.02     14.02 o 
  -1   3  14      128.50      141.31     16.61 o 
   0   3  14        1.36      -14.09     14.09 o 
   1   3  14        3.43        8.90     15.74 o 
   2   3  14        0.99       10.32     25.90 o 
   3   3  14      506.27      506.98     28.12 o 
   4   3  14       66.46       40.82     24.49 o 
   5   3  14      905.13      874.49     40.39 o 
   6   3  14       68.20       65.13     26.44 o 
   7   3  14      454.43      474.01     31.82 o 
 -12   4  14      101.54       76.92     28.63 o 
 -11   4  14      200.35      246.50     32.18 o 
 -10   4  14      956.92     1014.35     47.14 o 
  -9   4  14      202.94      254.97     25.26 o 
  -8   4  14      400.33      377.18     40.75 o 
  -7   4  14      165.72      155.39     19.94 o 
  -6   4  14       61.41       72.52     18.22 o 
  -5   4  14      140.37      116.00     19.30 o 
  -4   4  14      349.66      353.53     25.92 o 
  -3   4  14       68.26       75.75     14.51 o 
  -2   4  14        1.67       19.51     14.41 o 
  -1   4  14      118.95      121.97     23.43 o 
   0   4  14       31.15       20.51     15.57 o 
   1   4  14      769.84      754.00     31.13 o 
   2   4  14      535.05      548.65     28.44 o 
   3   4  14      338.98      365.17     26.28 o 
   4   4  14      121.06      112.26     25.94 o 
   5   4  14       17.19        6.00     26.09 o 
   6   4  14      254.21      277.75     32.06 o 
 -11   5  14      187.42      206.70     43.48 o 
 -10   5  14      306.01      271.32     36.84 o 
  -9   5  14      187.31      171.52     30.64 o 
  -8   5  14      699.35      644.46     33.96 o 
  -7   5  14      647.23      639.71     33.28 o 
  -6   5  14     1063.89     1009.21     45.76 o 
  -5   5  14      745.81      785.62     32.33 o 
  -4   5  14        1.37      -17.58     18.02 o 
  -3   5  14      812.68      748.14     35.44 o 
  -2   5  14        5.61      -10.83     18.13 o 
  -1   5  14      705.91      702.21     28.26 o 
   0   5  14      576.06      567.67     27.26 o 
   1   5  14       36.45       47.51     19.40 o 
   2   5  14      876.31      932.44     37.15 o 
   3   5  14        1.17      -22.35     22.35 o 
   4   5  14       88.88       86.30     25.36 o 
   5   5  14        0.15        5.18     24.82 o 
  -9   6  14       23.58       -1.87     27.79 o 
  -8   6  14      245.10      172.88     60.47 o 
  -7   6  14       37.30       35.25     33.65 o 
  -6   6  14        6.15      -25.87     31.06 o 
  -5   6  14      634.68      638.55     47.55 o 
  -4   6  14      429.42      538.51     70.78 o 
  -3   6  14       58.19       79.85     27.20 o 
  -2   6  14       63.92       73.67     45.04 o 
  -1   6  14        0.24       -1.14     31.31 o 
   0   6  14        1.26       10.61     19.54 o 
   1   6  14        0.03      -22.74     32.14 o 
   2   6  14      943.53      977.18     42.40 o 
   3   6  14       29.02       10.95     23.78 o 
  -6   7  14       15.75       -1.07     33.44 o 
  -5   7  14      310.12      292.81     45.63 o 
  -4   7  14        3.13      -32.97     32.97 o 
  -3   7  14     1690.60     1606.02     79.85 o 
  -2   7  14        7.70       -8.96     33.55 o 
  -1   7  14      174.89      189.53     51.48 o 
 -13   1  15        1.15       -0.44     14.89 o 
 -12   1  15      345.63      342.46     21.14 o 
 -11   1  15      364.58      377.02     18.13 o 
 -10   1  15       11.32       -8.12     13.00 o 
  -9   1  15     1870.52     1882.36     32.68 o 
  -8   1  15       30.59       -7.34     15.42 o 
  -7   1  15      142.31      160.62     15.28 o 
  -6   1  15      709.15      772.43     24.27 o 
  -5   1  15      394.78      399.29     19.77 o 
  -4   1  15       47.82       31.36     14.91 o 
  -3   1  15      171.02      186.66     17.16 o 
  -2   1  15       82.05       92.06     16.05 o 
  -1   1  15      723.81      793.89     25.13 o 
   0   1  15      674.21      687.13     23.87 o 
   1   1  15      273.62      251.60     19.23 o 
   2   1  15      796.06      793.71     26.99 o 
   3   1  15      105.94      125.72     18.54 o 
   4   1  15      271.28      266.90     23.08 o 
   5   1  15        8.18        6.39     21.84 o 
 -12   2  15      119.75      181.72     30.56 o 
 -11   2  15       91.48       92.61     22.65 o 
 -10   2  15       34.99        9.71     17.88 o 
  -9   2  15     1019.58      985.86     24.08 o 
  -8   2  15      513.61      523.26     19.21 o 
  -7   2  15       30.98        9.82     14.14 o 
  -6   2  15       12.44       -5.69     15.18 o 
  -5   2  15       88.71       98.94     16.90 o 
  -4   2  15     1031.55     1049.42     27.87 o 
  -3   2  15      595.49      601.06     22.36 o 
  -2   2  15      257.28      284.46     18.83 o 
  -1   2  15      109.60      110.59     16.50 o 
   0   2  15      571.87      615.36     24.63 o 
   1   2  15       38.63       29.98     16.82 o 
   2   2  15      148.67      153.11     19.61 o 
   3   2  15      205.59      171.53     22.62 o 
   4   2  15        6.13       -4.10     20.75 o 
   5   2  15      101.16      120.61     24.92 o 
 -11   3  15      995.81     1028.91     58.85 o 
 -10   3  15        5.01       10.60     20.94 o 
  -9   3  15        0.01       -2.98     17.86 o 
  -8   3  15     1024.45     1031.47     34.32 o 
  -7   3  15       11.41       -1.96     17.58 o 
  -6   3  15      179.68      202.37     17.00 o 
  -5   3  15      763.55      786.18     27.26 o 
  -4   3  15      850.01      851.35     34.97 o 
  -3   3  15     1003.92     1033.90     27.73 o 
  -2   3  15       65.42       75.23     15.97 o 
  -1   3  15       20.94       25.55     15.24 o 
   0   3  15       27.52       12.29     16.41 o 
   1   3  15     1005.47     1022.28     39.22 o 
   2   3  15        7.74       11.82     22.94 o 
   3   3  15       79.09       77.93     25.52 o 
   4   3  15        7.09       10.83     24.16 o 
 -10   4  15      195.37      200.91     31.94 o 
  -9   4  15      469.90      399.49     39.84 o 
  -8   4  15        0.89       22.99     21.14 o 
  -7   4  15      420.51      451.01     29.36 o 
  -6   4  15      921.16      895.29     42.33 o 
  -5   4  15       10.40       22.78     20.33 o 
  -4   4  15      423.08      469.94     29.33 o 
  -3   4  15       60.01       21.61     15.51 o 
  -2   4  15       82.03      100.07     17.10 o 
  -1   4  15      129.92      134.75     20.10 o 
   0   4  15      203.88      190.65     21.55 o 
   1   4  15      403.09      430.89     38.80 o 
   2   4  15      650.34      683.96     35.89 o 
   3   4  15        7.72       -8.69     23.88 o 
  -8   5  15      115.33      185.19     31.72 o 
  -7   5  15     1171.08     1199.22    164.96 o 
  -6   5  15       94.38       74.90     38.67 o 
  -5   5  15       54.03       16.54     36.45 o 
  -4   5  15       16.43       25.44     29.54 o 
  -3   5  15        0.04       11.95     26.00 o 
  -2   5  15        0.44      -15.82     25.09 o 
  -1   5  15     1549.77     1554.49     44.53 o 
   0   5  15       97.16      102.70     59.64 o 
   1   5  15       59.12       51.85     25.70 o 
  -4   6  15        3.57      -32.45     32.45 o 
  -3   6  15      324.68      364.68     44.72 o 
 -10   0  16      217.28      234.47     24.72 o 
  -9   0  16       47.73       39.09     20.14 o 
  -8   0  16      181.53      195.77     23.33 o 
  -7   0  16      545.73      621.66     35.53 o 
  -6   0  16      113.48      149.77     26.25 o 
  -5   0  16      411.88      446.03     29.06 o 
  -4   0  16      644.99      713.26     33.02 o 
  -3   0  16       78.32       77.98     22.05 o 
  -2   0  16      547.49      581.71     31.20 o 
  -1   0  16      232.66      274.73     26.49 o 
   0   0  16      160.57      184.46     28.15 o 
   1   0  16       38.88       58.60     30.49 o 
   2   0  16     3812.17     3705.22     98.02 o 
   3   0  16      293.75      313.67     39.76 o 
 -10   1  16      189.20      205.30     17.78 o 
  -9   1  16      324.80      332.05     19.30 o 
  -8   1  16      122.02      117.98     15.53 o 
  -7   1  16       47.19       23.22     16.59 o 
  -6   1  16      216.79      260.81     20.50 o 
  -5   1  16        4.80        2.39     16.47 o 
  -4   1  16       32.15       13.60     15.30 o 
  -3   1  16      258.53      257.87     19.19 o 
  -2   1  16      606.07      612.86     23.92 o 
  -1   1  16       66.04       84.19     17.87 o 
   0   1  16      117.30       88.21     19.88 o 
   1   1  16       70.17       71.53     22.06 o 
   2   1  16       31.77       50.65     21.95 o 
   3   1  16      540.26      619.65     33.19 o 
  -9   2  16      278.10      290.42     24.20 o 
  -8   2  16      397.92      427.52     19.99 o 
  -7   2  16      502.00      634.89     33.89 o 
  -6   2  16      166.71      180.82     21.01 o 
  -5   2  16      700.21      774.22     30.15 o 
  -4   2  16      560.18      558.69     27.92 o 
  -3   2  16      511.37      553.51     28.12 o 
  -2   2  16       75.21       75.11     18.54 o 
  -1   2  16       86.21       85.84     19.79 o 
   0   2  16      242.79      286.89     24.80 o 
   1   2  16        9.55       -5.29     26.60 o 
   2   2  16        8.42       -5.25     23.86 o 
  -8   3  16      215.89      232.68     26.44 o 
  -7   3  16        1.11       16.21     25.16 o 
  -6   3  16       21.59        7.58     24.38 o 
  -5   3  16       50.58       54.71     17.78 o 
  -4   3  16      229.34      270.87     26.91 o 
  -3   3  16      632.63      686.90     34.62 o 
  -2   3  16       69.85       77.77     19.40 o 
  -1   3  16      374.90      385.21     28.28 o 
   0   3  16      103.83       94.76     21.36 o 
   1   3  16      241.56      243.95     26.94 o 
  -6   4  16      373.48      357.02     35.44 o 
  -5   4  16        6.61       12.38     25.81 o 
  -4   4  16      201.20      143.92     45.50 o 
  -3   4  16       18.60      -19.76     22.44 o 
  -2   4  16      246.47      285.47     32.95 o 
  -1   4  16        0.07      -10.07     18.99 o 
                                                 
